# Supplementary material for: 1,3-Bis(2,6-diisopropyl­phen­yl)-1H-imidazol-3-ium chloride dichloro­methane disolvate
Source: Acta Crystallogr Sect E Struct Rep Online. 2012 May 23;68(Pt 6):o1844. doi: 10.1107/S1600536812022234 (PMC3379413; doi:10.1107/S1600536812022234)
Supplement: Supplementary file 1 [file e-68-o1844-sup1.cif]

##############################################################################
#                                                                            #
# This CIF contains the data in a paper accepted for publication in          #
# Acta Crystallographica Section E. It conforms to the requirements of       #
# Notes for Authors for Acta Crystallographica Section E, and has been       #
# peer reviewed under the auspices of the IUCr Commission on Journals.       #
#                                                                            #
# Full details of the Crystallographic Information File format               #
# are given in the paper "The Crystallographic Information File (CIF):       #
# a New Standard Archive File for Crystallography" by S. R. Hall, F. H.      #
# Allen and I. D. Brown [Acta Cryst. (1991), A47, 655-685].                  #
#                                                                            #
# The current version of the core CIF dictionary is obtainable from          #
# ftp://ftp.iucr.org/pub/cif_core.dic.                                       #
#                                                                            #
# Software is freely available for graphical display of the structure(s)     #
# in this CIF. For information consult the CIF software page                 #
# http://www.iucr.org/resources/cif/software.                                #
#                                                                            #
# This file may be used for bona fide research purposes within the           #
# scientific community so long as proper attribution is given to the journal # 
# article from which it was obtained.                                        #
#                                                                            #
##############################################################################
data_I
_audit_creation_method     SHELXL-97
_chemical_name_systematic
;
1,3-Bis(2,6-diisopropylphenyl)-1<i>H</i>-imidazol-3-ium chloride
dichloromethane disolvate
;
_chemical_name_common     ?
_chemical_formula_moiety     'C27 H37 N2 +, Cl -, 2(C H2 Cl2)'
_chemical_formula_sum     'C29 H41 Cl5 N2'
_chemical_formula_iupac     'C27 H37 N2 +, Cl -, 2C H2 Cl2'
_chemical_formula_weight     594.89
_chemical_melting_point     ?
_symmetry_cell_setting     monoclinic
_symmetry_space_group_name_H-M     'P 21/m'
_symmetry_space_group_name_Hall     '-P 2yb'
loop_
    _symmetry_equiv_pos_as_xyz
    'x, y, z'
    '-x, y+1/2, -z'
    '-x, -y, -z'
    'x, -y-1/2, z'
_cell_length_a     9.1117(4)
_cell_length_b     16.4990(8)
_cell_length_c     10.8875(6)
_cell_angle_alpha     90.00
_cell_angle_beta     101.068(4)
_cell_angle_gamma     90.00
_cell_volume     1606.32(14)
_cell_formula_units_Z     2
_cell_measurement_reflns_used     27732
_cell_measurement_theta_min     3.3
_cell_measurement_theta_max     28.0
_cell_measurement_temperature     173(2)
_exptl_crystal_description     plate
_exptl_crystal_colour     colourless
_exptl_crystal_size_max     0.32
_exptl_crystal_size_mid     0.29
_exptl_crystal_size_min     0.14
_exptl_crystal_density_diffrn     1.230
_exptl_crystal_density_meas     ?
_exptl_crystal_density_method     'not measured'
_exptl_crystal_F_000     628
_exptl_absorpt_coefficient_mu     0.472
_exptl_absorpt_correction_type     multi-scan
_exptl_absorpt_process_details     '(MULABS; Spek, 2009; Blessing, 1995)'
_exptl_absorpt_correction_T_min     0.8637
_exptl_absorpt_correction_T_max     0.9369
_exptl_special_details
;
;
_diffrn_ambient_temperature     173(2)
_diffrn_radiation_type     MoK\a
_diffrn_radiation_wavelength     0.71073
_diffrn_radiation_source     'fine-focus sealed tube'
_diffrn_radiation_monochromator     graphite
_diffrn_measurement_device_type     'Stoe IPDS II two-circle'
_diffrn_measurement_method     \w
_diffrn_detector_area_resol_mean     ?
_diffrn_reflns_number     17793
_diffrn_reflns_av_R_equivalents     0.0665
_diffrn_reflns_av_sigmaI/netI     0.0318
_diffrn_reflns_theta_min     3.24
_diffrn_reflns_theta_max     25.03
_diffrn_reflns_theta_full     25.00
_diffrn_measured_fraction_theta_max     0.997
_diffrn_measured_fraction_theta_full     0.997
_diffrn_reflns_limit_h_min     -10
_diffrn_reflns_limit_h_max     10
_diffrn_reflns_limit_k_min     -19
_diffrn_reflns_limit_k_max     19
_diffrn_reflns_limit_l_min     -12
_diffrn_reflns_limit_l_max     12
_diffrn_standards_number     0
_diffrn_standards_interval_count     .
_diffrn_standards_interval_time     .
_diffrn_standards_decay_%     ?
_refine_special_details
;
Refinement of <i>F</i>^2^ against ALL reflections. The weighted <i>R</i>-factor
<i>wR</i> and goodness of fit <i>S</i> are based on <i>F</i>^2^, conventional
<i>R</i>-factors <i>R</i> are based on <i>F</i>, with <i>F</i> set to zero for
negative <i>F</i>^2^. The threshold expression of <i>F</i>^2^ >
\s(<i>F</i>^2^) is used only for calculating <i>R</i>-factors(gt) <i>etc</i>.
and is not relevant to the choice of reflections for refinement.
<i>R</i>-factors based on <i>F</i>^2^ are statistically about twice as large
as those based on <i>F</i>, and <i>R</i>- factors based on ALL data will be
even larger.
;
_reflns_number_total     2934
_reflns_number_gt     2648
_reflns_threshold_expression     I>2\s(I)
_refine_ls_structure_factor_coef     Fsqd
_refine_ls_matrix_type     full
_refine_ls_R_factor_all     0.0800
_refine_ls_R_factor_gt     0.0746
_refine_ls_wR_factor_gt     0.1798
_refine_ls_wR_factor_ref     0.1839
_refine_ls_goodness_of_fit_ref     1.039
_refine_ls_restrained_S_all     1.048
_refine_ls_number_reflns     2934
_refine_ls_number_parameters     185
_refine_ls_number_restraints     6
_refine_ls_hydrogen_treatment     constr
_refine_ls_weighting_scheme     calc
_refine_ls_weighting_details
         'calc w=1/[\s^2^(Fo^2^)+(0.0696P)^2^+3.4645P] where P=(Fo^2^+2Fc^2^)/3'
_atom_sites_solution_hydrogens     geom
_atom_sites_solution_primary     direct
_atom_sites_solution_secondary     difmap
_refine_ls_shift/su_max     0.000
_refine_ls_shift/su_mean     0.000
_refine_diff_density_max     1.360
_refine_diff_density_min     -1.601
_refine_ls_extinction_method     none
_refine_ls_extinction_coef     ?
loop_
    _atom_type_symbol
    _atom_type_description
    _atom_type_scat_dispersion_real
    _atom_type_scat_dispersion_imag
    _atom_type_scat_source
    'C' 'C' 0.0033 0.0016
                         'International Tables Vol C Tables 4.2.6.8 and 6.1.1.4'
    'H' 'H' 0.0000 0.0000
                         'International Tables Vol C Tables 4.2.6.8 and 6.1.1.4'
    'Cl' 'Cl' 0.1484 0.1585
                         'International Tables Vol C Tables 4.2.6.8 and 6.1.1.4'
    'N' 'N' 0.0061 0.0033
                         'International Tables Vol C Tables 4.2.6.8 and 6.1.1.4'
_computing_data_collection     'X-AREA (Stoe & Cie, 2001)'
_computing_cell_refinement     'X-AREA (Stoe & Cie, 2001)'
_computing_data_reduction     'X-AREA (Stoe & Cie, 2001)'
_computing_structure_solution     'SHELXS97 (Sheldrick, 2008)'
_computing_structure_refinement     'SHELXL97 (Sheldrick, 2008)'
_computing_molecular_graphics     'XP in SHELXTL (Sheldrick, 2008)'
_computing_publication_material     'SHELXL97 (Sheldrick, 2008)'
loop_
    _atom_site_type_symbol
    _atom_site_label
    _atom_site_fract_x
    _atom_site_fract_y
    _atom_site_fract_z
    _atom_site_U_iso_or_equiv
    _atom_site_adp_type
    _atom_site_calc_flag
    _atom_site_refinement_flags
    _atom_site_occupancy
    _atom_site_symmetry_multiplicity
    _atom_site_disorder_assembly
    _atom_site_disorder_group
    Cl Cl1 0.66661(12) 0.2500 0.57563(10) 0.0339(3) Uani d S 1 2 . .
    N N1 0.2042(3) 0.31549(14) 0.5835(2) 0.0248(5) Uani d . 1 1 . .
    C C1 0.2891(4) 0.2500 0.5788(3) 0.0245(8) Uani d S 1 2 . .
    H H1 0.3918 0.2500 0.5730 0.029 Uiso calc SR 1 2 . .
    C C2 0.0606(3) 0.29075(18) 0.5907(3) 0.0289(6) Uani d . 1 1 . .
    H H2 -0.0222 0.3250 0.5948 0.035 Uiso calc R 1 1 . .
    C C11 0.2556(3) 0.39874(17) 0.5807(3) 0.0298(6) Uani d . 1 1 . .
    C C12 0.2225(4) 0.44066(19) 0.4672(3) 0.0356(7) Uani d . 1 1 B .
    C C13 0.2757(4) 0.5201(2) 0.4671(3) 0.0484(9) Uani d . 1 1 . .
    H H13 0.2547 0.5510 0.3921 0.058 Uiso calc R 1 1 . .
    C C14 0.3582(5) 0.5546(2) 0.5738(4) 0.0571(10) Uani d . 1 1 . .
    H H14 0.3955 0.6081 0.5711 0.068 Uiso calc R 1 1 . .
    C C15 0.3866(5) 0.5115(2) 0.6843(4) 0.0503(9) Uani d . 1 1 . .
    H H15 0.4419 0.5365 0.7574 0.060 Uiso calc R 1 1 . .
    C C16 0.3359(4) 0.43202(18) 0.6913(3) 0.0358(7) Uani d . 1 1 . .
    C C21 0.1357(4) 0.4026(2) 0.3483(3) 0.0386(7) Uani d . 1 1 . .
    H H21 0.1064 0.3468 0.3703 0.046 Uiso calc R 1 1 A 1
    C C22 0.2339(9) 0.3934(6) 0.2452(8) 0.054(2) Uiso d P 0.50 1 B 1
    H H22A 0.3048 0.3487 0.2676 0.081 Uiso calc PR 0.50 1 B 1
    H H22B 0.2890 0.4438 0.2393 0.081 Uiso calc PR 0.50 1 B 1
    H H22C 0.1691 0.3820 0.1643 0.081 Uiso calc PR 0.50 1 B 1
    C C23 -0.0049(9) 0.4473(5) 0.2962(8) 0.0508(18) Uiso d P 0.50 1 B 1
    H H23A 0.0003 0.5021 0.3314 0.076 Uiso calc PR 0.50 1 B 1
    H H23B -0.0905 0.4185 0.3180 0.076 Uiso calc PR 0.50 1 B 1
    H H23C -0.0169 0.4505 0.2049 0.076 Uiso calc PR 0.50 1 B 1
    C C22' 0.2392(8) 0.3593(5) 0.2818(7) 0.0421(16) Uiso d P 0.50 1 B 2
    H H22D 0.1995 0.3606 0.1916 0.063 Uiso calc PR 0.50 1 B 2
    H H22E 0.2495 0.3029 0.3105 0.063 Uiso calc PR 0.50 1 B 2
    H H22F 0.3373 0.3858 0.2994 0.063 Uiso calc PR 0.50 1 B 2
    C C23' 0.0432(10) 0.4686(5) 0.2642(8) 0.055(2) Uiso d P 0.50 1 B 2
    H H23D -0.0477 0.4442 0.2157 0.082 Uiso calc PR 0.50 1 B 2
    H H23E 0.1035 0.4912 0.2069 0.082 Uiso calc PR 0.50 1 B 2
    H H23F 0.0159 0.5120 0.3171 0.082 Uiso calc PR 0.50 1 B 2
    C C61 0.3705(4) 0.3863(2) 0.8146(3) 0.0405(8) Uani d . 1 1 . .
    H H61 0.3160 0.3334 0.8034 0.049 Uiso calc R 1 1 . .
    C C62 0.5383(5) 0.3685(3) 0.8486(3) 0.0561(10) Uani d . 1 1 . .
    H H62A 0.5600 0.3388 0.9281 0.084 Uiso calc R 1 1 . .
    H H62B 0.5941 0.4196 0.8571 0.084 Uiso calc R 1 1 . .
    H H62C 0.5680 0.3356 0.7826 0.084 Uiso calc R 1 1 . .
    C C63 0.3195(4) 0.4323(2) 0.9205(3) 0.0484(9) Uani d . 1 1 . .
    H H63A 0.3446 0.4008 0.9981 0.073 Uiso calc R 1 1 . .
    H H63B 0.2111 0.4406 0.8995 0.073 Uiso calc R 1 1 . .
    H H63C 0.3701 0.4849 0.9321 0.073 Uiso calc R 1 1 . .
    C C3 0.8708(8) 0.2675(6) 0.8843(7) 0.065(4) Uani d PD 0.50 1 . 1
    H H3A 0.8224 0.2614 0.7953 0.078 Uiso calc PR 0.50 1 . 1
    H H3B 0.7940 0.2572 0.9355 0.078 Uiso calc PR 0.50 1 . 1
    Cl Cl31 0.9337(5) 0.3663(3) 0.9093(4) 0.1291(19) Uani d PD 0.50 1 . 1
    Cl Cl32 1.0117(5) 0.1947(4) 0.9208(3) 0.149(2) Uani d PD 0.50 1 . 1
    C C4 0.7100(8) 0.2771(5) 1.2652(7) 0.059(2) Uani d PD 0.50 1 . .
    H H4A 0.7124 0.3367 1.2759 0.070 Uiso calc PR 0.50 1 . .
    H H4B 0.7219 0.2526 1.3495 0.070 Uiso calc PR 0.50 1 . .
    Cl Cl41 0.8547(2) 0.2500 1.20316(19) 0.1263(12) Uani d SD 1 2 . .
    Cl Cl42 0.53459(19) 0.2500 1.18007(18) 0.0806(6) Uani d SD 1 2 . .
loop_
    _atom_site_aniso_label
    _atom_site_aniso_U_11
    _atom_site_aniso_U_22
    _atom_site_aniso_U_33
    _atom_site_aniso_U_12
    _atom_site_aniso_U_13
    _atom_site_aniso_U_23
    Cl1 0.0375(6) 0.0356(6) 0.0296(5) 0.000 0.0092(4) 0.000
    N1 0.0280(12) 0.0222(11) 0.0227(11) 0.0004(9) 0.0016(9) 0.0000(9)
    C1 0.027(2) 0.0238(19) 0.0214(18) 0.000 0.0013(15) 0.000
    C2 0.0276(14) 0.0323(14) 0.0268(14) 0.0045(12) 0.0057(11) 0.0000(12)
    C11 0.0357(15) 0.0213(14) 0.0319(15) -0.0007(12) 0.0049(12) 0.0020(11)
    C12 0.0413(17) 0.0313(16) 0.0339(16) 0.0033(13) 0.0068(13) 0.0055(13)
    C13 0.065(2) 0.0337(18) 0.046(2) -0.0017(17) 0.0090(17) 0.0153(15)
    C14 0.078(3) 0.0266(17) 0.064(2) -0.0151(18) 0.007(2) 0.0070(17)
    C15 0.067(2) 0.0305(17) 0.048(2) -0.0128(17) -0.0005(18) -0.0024(15)
    C16 0.0461(18) 0.0249(15) 0.0341(16) -0.0035(13) 0.0021(13) -0.0012(12)
    C21 0.0444(18) 0.0400(18) 0.0304(16) 0.0031(14) 0.0048(13) 0.0074(13)
    C61 0.057(2) 0.0294(16) 0.0303(16) -0.0070(15) -0.0027(14) -0.0027(13)
    C62 0.071(3) 0.058(2) 0.0366(19) 0.023(2) 0.0040(17) -0.0019(17)
    C63 0.050(2) 0.054(2) 0.0386(18) -0.0005(17) 0.0038(15) -0.0060(16)
    C3 0.046(4) 0.102(14) 0.044(3) 0.020(5) -0.001(3) 0.011(5)
    Cl31 0.089(3) 0.175(5) 0.109(3) -0.071(3) -0.017(2) 0.025(3)
    Cl32 0.116(3) 0.282(7) 0.0525(16) 0.131(4) 0.0274(17) 0.040(2)
    C4 0.073(5) 0.061(6) 0.051(4) -0.013(4) 0.034(4) -0.012(3)
    Cl41 0.0594(11) 0.259(4) 0.0599(11) 0.000 0.0088(9) 0.000
    Cl42 0.0583(10) 0.1116(15) 0.0758(11) 0.000 0.0227(8) 0.000
_geom_special_details
;
All e.s.d.'s (except the e.s.d. in the dihedral angle between two l.s. planes)
are estimated using the full covariance matrix. The cell e.s.d.'s are taken
into account individually in the estimation of e.s.d.'s in distances, angles
and torsion angles; correlations between e.s.d.'s in cell parameters are only
used when they are defined by crystal symmetry. An approximate (isotropic)
treatment of cell e.s.d.'s is used for estimating e.s.d.'s involving l.s.
planes.
;
loop_
    _geom_bond_atom_site_label_1
    _geom_bond_atom_site_label_2
    _geom_bond_site_symmetry_2
    _geom_bond_distance
    _geom_bond_publ_flag
    N1 C1 . 1.335(3) ?
    N1 C2 . 1.388(4) ?
    N1 C11 . 1.453(4) ?
    C1 N1 4_565 1.335(3) ?
    C1 H1 . 0.9500 ?
    C2 C2 4_565 1.345(6) ?
    C2 H2 . 0.9500 ?
    C11 C16 . 1.395(4) ?
    C11 C12 . 1.398(4) ?
    C12 C13 . 1.398(5) ?
    C12 C21 . 1.517(4) ?
    C13 C14 . 1.379(5) ?
    C13 H13 . 0.9500 ?
    C14 C15 . 1.378(5) ?
    C14 H14 . 0.9500 ?
    C15 C16 . 1.398(5) ?
    C15 H15 . 0.9500 ?
    C16 C61 . 1.519(4) ?
    C21 C22' . 1.479(8) ?
    C21 C23 . 1.493(8) ?
    C21 C23' . 1.562(9) ?
    C21 C22 . 1.572(9) ?
    C21 H21 . 1.0000 ?
    C22 H22A . 0.9800 ?
    C22 H22B . 0.9800 ?
    C22 H22C . 0.9800 ?
    C23 H23A . 0.9800 ?
    C23 H23B . 0.9800 ?
    C23 H23C . 0.9800 ?
    C22' H22D . 0.9800 ?
    C22' H22E . 0.9800 ?
    C22' H22F . 0.9800 ?
    C23' H23D . 0.9800 ?
    C23' H23E . 0.9800 ?
    C23' H23F . 0.9800 ?
    C61 C63 . 1.525(5) ?
    C61 C62 . 1.531(5) ?
    C61 H61 . 1.0000 ?
    C62 H62A . 0.9800 ?
    C62 H62B . 0.9800 ?
    C62 H62C . 0.9800 ?
    C63 H63A . 0.9800 ?
    C63 H63B . 0.9800 ?
    C63 H63C . 0.9800 ?
    C3 Cl31 . 1.732(11) ?
    C3 Cl32 . 1.748(9) ?
    C3 H3A . 0.9900 ?
    C3 H3B . 0.9900 ?
    Cl31 Cl32 4_565 1.225(7) ?
    Cl32 Cl31 4_565 1.225(7) ?
    Cl32 C3 4_565 1.414(9) ?
    Cl32 Cl32 4_565 1.825(13) ?
    C4 Cl41 . 1.654(7) ?
    C4 Cl42 . 1.744(7) ?
    C4 H4A . 0.9900 ?
    C4 H4B . 0.9900 ?
    Cl41 C4 4_565 1.654(7) ?
    Cl42 C4 4_565 1.744(7) ?
loop_
    _geom_angle_atom_site_label_1
    _geom_angle_atom_site_label_2
    _geom_angle_atom_site_label_3
    _geom_angle_site_symmetry_1
    _geom_angle_site_symmetry_3
    _geom_angle
    _geom_angle_publ_flag
    C1 N1 C2 . . 108.9(2) ?
    C1 N1 C11 . . 124.9(2) ?
    C2 N1 C11 . . 126.2(2) ?
    N1 C1 N1 4_565 . 108.0(3) ?
    N1 C1 H1 4_565 . 126.0 ?
    N1 C1 H1 . . 126.0 ?
    C2 C2 N1 4_565 . 107.11(15) ?
    C2 C2 H2 4_565 . 126.4 ?
    N1 C2 H2 . . 126.4 ?
    C16 C11 C12 . . 123.8(3) ?
    C16 C11 N1 . . 118.1(3) ?
    C12 C11 N1 . . 118.1(3) ?
    C11 C12 C13 . . 116.7(3) ?
    C11 C12 C21 . . 122.6(3) ?
    C13 C12 C21 . . 120.8(3) ?
    C14 C13 C12 . . 121.2(3) ?
    C14 C13 H13 . . 119.4 ?
    C12 C13 H13 . . 119.4 ?
    C15 C14 C13 . . 120.3(3) ?
    C15 C14 H14 . . 119.9 ?
    C13 C14 H14 . . 119.9 ?
    C14 C15 C16 . . 121.5(3) ?
    C14 C15 H15 . . 119.3 ?
    C16 C15 H15 . . 119.3 ?
    C11 C16 C15 . . 116.5(3) ?
    C11 C16 C61 . . 123.6(3) ?
    C15 C16 C61 . . 119.9(3) ?
    C22' C21 C23 . . 129.3(5) ?
    C22' C21 C12 . . 109.9(4) ?
    C23 C21 C12 . . 112.9(4) ?
    C22' C21 C23' . . 111.9(5) ?
    C12 C21 C23' . . 110.2(4) ?
    C23 C21 C22 . . 109.9(5) ?
    C12 C21 C22 . . 112.0(4) ?
    C23' C21 C22 . . 88.0(5) ?
    C22' C21 H21 . . 84.1 ?
    C23 C21 H21 . . 107.2 ?
    C12 C21 H21 . . 107.2 ?
    C23' C21 H21 . . 130.0 ?
    C22 C21 H21 . . 107.2 ?
    C21 C22 H22A . . 109.5 ?
    C21 C22 H22B . . 109.5 ?
    H22A C22 H22B . . 109.5 ?
    C21 C22 H22C . . 109.5 ?
    H22A C22 H22C . . 109.5 ?
    H22B C22 H22C . . 109.5 ?
    C21 C23 H23A . . 109.5 ?
    C21 C23 H23B . . 109.5 ?
    H23A C23 H23B . . 109.5 ?
    C21 C23 H23C . . 109.5 ?
    H23A C23 H23C . . 109.5 ?
    H23B C23 H23C . . 109.5 ?
    C21 C22' H22D . . 109.5 ?
    C21 C22' H22E . . 109.5 ?
    H22D C22' H22E . . 109.5 ?
    C21 C22' H22F . . 109.5 ?
    H22D C22' H22F . . 109.5 ?
    H22E C22' H22F . . 109.5 ?
    C21 C23' H23D . . 109.5 ?
    C21 C23' H23E . . 109.5 ?
    H23D C23' H23E . . 109.5 ?
    C21 C23' H23F . . 109.5 ?
    H23D C23' H23F . . 109.5 ?
    H23E C23' H23F . . 109.5 ?
    C16 C61 C63 . . 112.3(3) ?
    C16 C61 C62 . . 109.7(3) ?
    C63 C61 C62 . . 110.4(3) ?
    C16 C61 H61 . . 108.1 ?
    C63 C61 H61 . . 108.1 ?
    C62 C61 H61 . . 108.1 ?
    C61 C62 H62A . . 109.5 ?
    C61 C62 H62B . . 109.5 ?
    H62A C62 H62B . . 109.5 ?
    C61 C62 H62C . . 109.5 ?
    H62A C62 H62C . . 109.5 ?
    H62B C62 H62C . . 109.5 ?
    C61 C63 H63A . . 109.5 ?
    C61 C63 H63B . . 109.5 ?
    H63A C63 H63B . . 109.5 ?
    C61 C63 H63C . . 109.5 ?
    H63A C63 H63C . . 109.5 ?
    H63B C63 H63C . . 109.5 ?
    Cl31 C3 Cl32 . . 113.9(5) ?
    Cl31 C3 H3A . . 108.8 ?
    Cl32 C3 H3A . . 108.8 ?
    Cl31 C3 H3B . . 108.8 ?
    Cl32 C3 H3B . . 108.8 ?
    H3A C3 H3B . . 107.7 ?
    Cl32 Cl31 C3 4_565 . 53.9(4) ?
    Cl31 Cl32 C3 4_565 4_565 81.7(5) ?
    Cl31 Cl32 C3 4_565 . 98.9(5) ?
    Cl31 Cl32 Cl32 4_565 4_565 145.3(3) ?
    Cl41 C4 Cl42 . . 115.8(4) ?
    Cl41 C4 H4A . . 108.3 ?
    Cl42 C4 H4A . . 108.3 ?
    Cl41 C4 H4B . . 108.3 ?
    Cl42 C4 H4B . . 108.3 ?
    H4A C4 H4B . . 107.4 ?
loop_
    _geom_torsion_atom_site_label_1
    _geom_torsion_atom_site_label_2
    _geom_torsion_atom_site_label_3
    _geom_torsion_atom_site_label_4
    _geom_torsion_site_symmetry_1
    _geom_torsion_site_symmetry_2
    _geom_torsion_site_symmetry_3
    _geom_torsion_site_symmetry_4
    _geom_torsion
    _geom_torsion_publ_flag
    C2 N1 C1 N1 . . . 4_565 -0.4(4) ?
    C11 N1 C1 N1 . . . 4_565 179.95(19) ?
    C1 N1 C2 C2 . . . 4_565 0.3(2) ?
    C11 N1 C2 C2 . . . 4_565 179.9(2) ?
    C1 N1 C11 C16 . . . . -79.7(4) ?
    C2 N1 C11 C16 . . . . 100.8(3) ?
    C1 N1 C11 C12 . . . . 100.0(4) ?
    C2 N1 C11 C12 . . . . -79.6(4) ?
    C16 C11 C12 C13 . . . . 0.7(5) ?
    N1 C11 C12 C13 . . . . -178.9(3) ?
    C16 C11 C12 C21 . . . . 179.6(3) ?
    N1 C11 C12 C21 . . . . 0.0(4) ?
    C11 C12 C13 C14 . . . . 0.7(5) ?
    C21 C12 C13 C14 . . . . -178.2(4) ?
    C12 C13 C14 C15 . . . . -1.7(7) ?
    C13 C14 C15 C16 . . . . 1.2(7) ?
    C12 C11 C16 C15 . . . . -1.1(5) ?
    N1 C11 C16 C15 . . . . 178.5(3) ?
    C12 C11 C16 C61 . . . . 179.5(3) ?
    N1 C11 C16 C61 . . . . -0.9(5) ?
    C14 C15 C16 C11 . . . . 0.1(6) ?
    C14 C15 C16 C61 . . . . 179.5(4) ?
    C11 C12 C21 C22' . . . . -87.2(5) ?
    C13 C12 C21 C22' . . . . 91.7(5) ?
    C11 C12 C21 C23 . . . . 120.6(5) ?
    C13 C12 C21 C23 . . . . -60.5(6) ?
    C11 C12 C21 C23' . . . . 149.1(5) ?
    C13 C12 C21 C23' . . . . -32.1(5) ?
    C11 C12 C21 C22 . . . . -114.7(5) ?
    C13 C12 C21 C22 . . . . 64.2(5) ?
    C11 C16 C61 C63 . . . . -125.9(3) ?
    C15 C16 C61 C63 . . . . 54.7(5) ?
    C11 C16 C61 C62 . . . . 110.9(4) ?
    C15 C16 C61 C62 . . . . -68.4(4) ?
    Cl32 C3 Cl31 Cl32 . . . 4_565 4.6(3) ?
    Cl31 C3 Cl32 Cl31 . . . 4_565 172.1(6) ?
    Cl31 C3 Cl32 C3 . . . 4_565 176.6(3) ?
    Cl31 C3 Cl32 Cl32 . . . 4_565 -3.4(3) ?
    Cl42 C4 Cl41 C4 . . . 4_565 -64.5(5) ?
    Cl41 C4 Cl42 C4 . . . 4_565 64.0(5) ?
loop_
    _geom_hbond_atom_site_label_D
    _geom_hbond_atom_site_label_H
    _geom_hbond_atom_site_label_A
    _geom_hbond_site_symmetry_A
    _geom_hbond_distance_DH
    _geom_hbond_distance_HA
    _geom_hbond_distance_DA
    _geom_hbond_angle_DHA
    C1 H1 Cl1 . 0.95 2.50 3.447(4) 175.7
_iucr_refine_instructions_details
;
TITL au121 in P21/m
CELL     0.71073    9.1117   16.4990   10.8875   90.0005  101.0675   90.0005
ZERR       2.00     0.0004    0.0008    0.0006     0.000     0.004     0.000
LATT  1
SYMM -X, 0.5+Y, -Z
SFAC C  H  CL N
UNIT 58 82 10 4
TEMP-100
SIZE.32 .29 .14
REM colourless plate
SHEL999. .84
L.S. 10
BOND$H
ACTA50
CONF
FMAP 2
PLAN 10
EQIV$1 x,+.5-y,z
FREE C3 C3_$1
FREE C3 CL31_$1
FREE C3 CL32_$1
FREE C4 C4_$1
HTAB C1 Cl1
SADI C3 Cl31 C3 Cl32 C4 Cl41 C4 Cl42
WGHT    0.069600    3.464500
FVAR       0.23090
CL1   3    0.666607    0.250000    0.575633    10.50000    0.03749    0.03559 =
         0.02956    0.00000    0.00917    0.00000
N1    4    0.204218    0.315490    0.583528    11.00000    0.02804    0.02220 =
         0.02273   -0.00002    0.00157    0.00040
C1    1    0.289062    0.250000    0.578788    10.50000    0.02698    0.02380 =
         0.02143    0.00000    0.00129    0.00000
AFIX  43
H1    2    0.391790    0.249999    0.573049    10.50000   -1.20000
AFIX   0
C2    1    0.060550    0.290749    0.590664    11.00000    0.02761    0.03235 =
         0.02681    0.00001    0.00573    0.00446
AFIX  43
H2    2   -0.022238    0.324954    0.594777    11.00000   -1.20000
AFIX   0
C11   1    0.255630    0.398736    0.580745    11.00000    0.03568    0.02125 =
         0.03191    0.00195    0.00494   -0.00068
C12   1    0.222464    0.440659    0.467232    11.00000    0.04128    0.03129 =
         0.03391    0.00550    0.00677    0.00333
C13   1    0.275742    0.520145    0.467119    11.00000    0.06521    0.03370 =
         0.04569    0.01531    0.00901   -0.00170
AFIX  43
H13   2    0.254739    0.551008    0.392131    11.00000   -1.20000
AFIX   0
C14   1    0.358187    0.554552    0.573822    11.00000    0.07818    0.02658 =
         0.06373    0.00705    0.00673   -0.01510
AFIX  43
H14   2    0.395548    0.608149    0.571149    11.00000   -1.20000
AFIX   0
C15   1    0.386624    0.511517    0.684339    11.00000    0.06748    0.03046 =
         0.04845   -0.00240   -0.00048   -0.01279
AFIX  43
H15   2    0.441942    0.536451    0.757427    11.00000   -1.20000
AFIX   0
C16   1    0.335904    0.432015    0.691297    11.00000    0.04610    0.02488 =
         0.03408   -0.00120    0.00213   -0.00353
C21   1    0.135671    0.402621    0.348350    11.00000    0.04444    0.03997 =
         0.03038    0.00740    0.00482    0.00314
AFIX  13
H21   2    0.106379    0.346831    0.370280    11.00000   -1.20000
AFIX   0
PART 1
C22   1    0.233914    0.393422    0.245158    10.50000    0.05418
AFIX  33
H22A  2    0.304837    0.348728    0.267571    10.50000   -1.50000
H22B  2    0.289016    0.443844    0.239329    10.50000   -1.50000
H22C  2    0.169115    0.381962    0.164264    10.50000   -1.50000
AFIX   0
C23   1   -0.004938    0.447289    0.296203    10.50000    0.05078
AFIX  33
H23A  2    0.000298    0.502122    0.331383    10.50000   -1.50000
H23B  2   -0.090486    0.418536    0.318048    10.50000   -1.50000
H23C  2   -0.016949    0.450539    0.204940    10.50000   -1.50000
AFIX   0
PART 2
C22'  1    0.239245    0.359319    0.281826    10.50000    0.04210
AFIX  33
H22D  2    0.199536    0.360569    0.191572    10.50000   -1.50000
H22E  2    0.249471    0.302929    0.310471    10.50000   -1.50000
H22F  2    0.337347    0.385770    0.299360    10.50000   -1.50000
AFIX   0
C23'  1    0.043218    0.468648    0.264202    10.50000    0.05464
AFIX  33
H23D  2   -0.047718    0.444157    0.215735    10.50000   -1.50000
H23E  2    0.103484    0.491232    0.206946    10.50000   -1.50000
H23F  2    0.015878    0.511983    0.317127    10.50000   -1.50000
AFIX   0
PART 0
C61   1    0.370531    0.386330    0.814637    11.00000    0.05728    0.02941 =
         0.03033   -0.00270   -0.00268   -0.00695
AFIX  13
H61   2    0.316050    0.333425    0.803359    11.00000   -1.20000
AFIX   0
C62   1    0.538259    0.368450    0.848643    11.00000    0.07082    0.05834 =
         0.03656   -0.00192    0.00405    0.02271
AFIX  33
H62A  2    0.560037    0.338792    0.928050    11.00000   -1.50000
H62B  2    0.594116    0.419553    0.857081    11.00000   -1.50000
H62C  2    0.568020    0.335557    0.782573    11.00000   -1.50000
AFIX   0
C63   1    0.319502    0.432284    0.920531    11.00000    0.05039    0.05428 =
         0.03862   -0.00602    0.00377   -0.00050
AFIX  33
H63A  2    0.344555    0.400811    0.998066    11.00000   -1.50000
H63B  2    0.211088    0.440638    0.899514    11.00000   -1.50000
H63C  2    0.370074    0.484932    0.932055    11.00000   -1.50000
AFIX   0
PART 1
C3    1    0.870834    0.267522    0.884292    10.50000    0.04595    0.10192 =
         0.04360    0.01073   -0.00080    0.02034
AFIX  23
H3A   2    0.822422    0.261377    0.795271    10.50000   -1.20000
H3B   2    0.793986    0.257199    0.935504    10.50000   -1.20000
AFIX   0
CL31  3    0.933669    0.366317    0.909258    10.50000    0.08864    0.17490 =
         0.10933    0.02461   -0.01739   -0.07132
CL32  3    1.011721    0.194681    0.920762    10.50000    0.11618    0.28244 =
         0.05255    0.04007    0.02739    0.13150
PART 0
C4    1    0.709959    0.277080    1.265164    10.50000    0.07282    0.06093 =
         0.05111   -0.01224    0.03366   -0.01254
AFIX  23
H4A   2    0.712413    0.336682    1.275873    10.50000   -1.20000
H4B   2    0.721880    0.252634    1.349541    10.50000   -1.20000
AFIX   0
CL41  3    0.854683    0.250000    1.203158    10.50000    0.05935    0.25853 =
         0.05990    0.00000    0.00879    0.00000
CL42  3    0.534586    0.250000    1.180072    10.50000    0.05826    0.11162 =
         0.07579    0.00000    0.02270    0.00000
HKLF 4
;
data_global
_journal_date_recd_electronic     2012-05-10
_journal_date_accepted     2012-05-16
_journal_name_full     'Acta Crystallographica, Section E'
_journal_year     2012
_journal_volume     68
_journal_issue      6
_journal_page_first     o1844
_journal_page_last     o1844
_journal_paper_category     QO
_journal_paper_doi     10.1107/S1600536812022234
_journal_coeditor_code     NG5271
_publ_contact_author
;
      Dr. Michael Bolte
      Institut f\"ur Anorganische und Analytische Chemie
      J. W. Goethe-Universit\"at
      Max-von-Laue-Strasse 7
      60438 Frankfurt/Main
      Germany
;
_publ_contact_author_email     bolte@chemie.uni-frankfurt.de
_publ_contact_author_fax     '49 69 798 29239'
_publ_contact_author_phone     '49 69 798 29136'
_publ_section_title
;
1,3-Bis(2,6-diisopropylphenyl)-1<i>H</i>-imidazol-3-ium chloride dichloromethane
disolvate
;
loop_
    _publ_author_name
    _publ_author_address
    'Berger, Matthias'
;     Institut f\"ur Anorganische und Analytische Chemie
      Goethe-Universit\"at Frankfurt
      Max-von-Laue-Strasse 7
      60438 Frankfurt am Main
      Germany
;
    'Auner, Norbert'
;     Institut f\"ur Anorganische und Analytische Chemie
      Goethe-Universit\"at Frankfurt
      Max-von-Laue-Strasse 7
      60438 Frankfurt am Main
      Germany
;
    'Bolte, Michael'
;     Institut f\"ur Anorganische und Analytische Chemie
      Goethe-Universit\"at Frankfurt
      Max-von-Laue-Strasse 7
      60438 Frankfurt am Main
      Germany
;
