# Supplementary material for: 1,3-Bis(2,6-diisopropyl­phen­yl)-1H-imidazol-3-ium chloride dichloro­methane disolvate
Source: Acta Crystallogr Sect E Struct Rep Online. 2012 May 23;68(Pt 6):o1844. doi: 10.1107/S1600536812022234 (PMC3379413; doi:10.1107/S1600536812022234)
Supplement: Supplementary file 2 [file e-68-o1844-Isup2.hkl]

# 
# h,k,l, Fc-squared, Fo-squared, sigma(Fo-squared) and status flag 
# 
data_I
_shelx_title ' klein in P21/m' 
_shelx_refln_list_code          4 
_shelx_F_calc_maximum      171.85 
_exptl_crystal_F_000       628.00 
_reflns_d_resolution_high  0.8400 
 
loop_ 
 _symmetry_equiv_pos_as_xyz 
 'x, y, z' 
 '-x, y+1/2, -z' 
 '-x, -y, -z' 
 'x, -y-1/2, z' 
 
_cell_length_a     9.1117 
_cell_length_b    16.4990 
_cell_length_c    10.8875 
_cell_angle_alpha  90.001 
_cell_angle_beta  101.068 
_cell_angle_gamma  90.001 
 
_shelx_F_squared_multiplier     1.000 
 
loop_ 
 _refln_index_h 
 _refln_index_k 
 _refln_index_l 
 _refln_F_squared_calc 
 _refln_F_squared_meas 
 _refln_F_squared_sigma 
 _refln_observed_status 
   2   0   0     1617.13     1612.01    101.85 o 
   3   0   0     3821.06     4008.19    113.85 o 
   4   0   0       90.62      131.12      6.75 o 
   5   0   0       45.45        9.51      3.28 o 
   6   0   0      359.43      405.14     29.26 o 
   7   0   0       91.24      121.71      3.40 o 
   8   0   0        0.89        0.86      1.91 o 
   9   0   0       82.72       91.57      3.99 o 
  10   0   0      143.71      141.03      6.12 o 
   2   1   0      426.92      423.52      7.72 o 
   3   1   0     3757.13     3070.63     89.23 o 
   4   1   0      102.75      180.78      4.49 o 
   5   1   0      273.81      282.32      5.67 o 
   6   1   0     1354.01     1277.69      9.17 o 
   7   1   0      332.66      322.46      3.17 o 
   8   1   0       30.94       35.43      1.71 o 
   9   1   0       84.89       73.34      2.10 o 
  10   1   0        0.57        1.07      1.28 o 
   1   2   0     1412.82     1177.36     62.46 o 
   2   2   0     1508.61     1368.38     62.09 o 
   3   2   0     1895.49     2138.99     61.26 o 
   4   2   0       50.85       66.03      2.50 o 
   5   2   0      333.99      287.12      7.23 o 
   6   2   0      451.07      453.01     11.89 o 
   7   2   0       16.47       22.66      2.01 o 
   8   2   0      154.69      182.84      5.22 o 
   9   2   0        4.37        5.21      1.39 o 
  10   2   0       24.69       41.65      1.90 o 
   1   3   0    14633.49    14955.63    318.67 o 
   2   3   0      370.21      395.19     14.62 o 
   3   3   0      998.80     1112.55     10.08 o 
   4   3   0      130.11      186.65      4.78 o 
   5   3   0     1518.22     1668.57     14.54 o 
   6   3   0      620.00      664.94     21.84 o 
   7   3   0       67.73       79.63      2.65 o 
   8   3   0      203.63      207.99      3.45 o 
   9   3   0      263.89      270.23      9.74 o 
  10   3   0      161.62      178.30      8.20 o 
   0   4   0     2021.77     1803.53    291.66 o 
   1   4   0      271.20      287.42      6.01 o 
   2   4   0        1.45        1.61      1.93 o 
   3   4   0      299.96      196.31      4.30 o 
   4   4   0       65.31       82.85      2.67 o 
   5   4   0      175.22      182.91      4.69 o 
   6   4   0      576.07      519.04     18.54 o 
   7   4   0      101.08      104.09      2.49 o 
   8   4   0       56.42       51.53      2.21 o 
   9   4   0        0.28        1.17      1.69 o 
  10   4   0        1.34        4.60      1.51 o 
   1   5   0     1747.61     1689.12     40.79 o 
   2   5   0      559.38      543.80     25.97 o 
   3   5   0       23.81       28.10      2.06 o 
   4   5   0      616.80      568.60     20.21 o 
   5   5   0      978.01     1112.66     39.41 o 
   6   5   0      226.57      239.71      7.01 o 
   7   5   0       12.42        8.75      2.00 o 
   8   5   0       63.12       59.68      2.61 o 
   9   5   0       70.89       83.24      3.71 o 
  10   5   0        0.09        0.83      1.65 o 
   0   6   0     6907.45     6049.88    539.61 o 
   1   6   0     1059.59      949.22     30.44 o 
   2   6   0     1543.25     1455.66     43.16 o 
   3   6   0       25.15       42.66      2.31 o 
   4   6   0      664.83      710.97     29.43 o 
   5   6   0     1175.81     1245.71     40.18 o 
   6   6   0      380.59      392.13     15.02 o 
   7   6   0        1.03        5.92      1.98 o 
   8   6   0        0.05       -0.16      1.50 o 
   9   6   0      112.41      122.42      4.00 o 
  10   6   0      124.60      140.98      3.44 o 
   1   7   0       28.45       21.91      2.30 o 
   2   7   0      366.98      472.73     10.68 o 
   3   7   0      166.07      174.03      6.36 o 
   4   7   0      107.28      123.29      3.19 o 
   5   7   0        9.27       11.61      1.85 o 
   6   7   0       15.67       22.26      2.03 o 
   7   7   0      609.49      591.95     24.93 o 
   8   7   0      396.47      433.08     17.41 o 
   9   7   0       61.39       45.65      2.48 o 
   0   8   0      964.42      927.65     21.63 o 
   1   8   0     1245.28     1208.01     22.31 o 
   2   8   0      139.52      220.34      4.30 o 
   3   8   0      108.91      105.84      2.71 o 
   4   8   0      254.21      322.23     17.81 o 
   5   8   0      656.24      891.99     33.15 o 
   6   8   0       80.82      118.23      3.16 o 
   7   8   0       32.99       35.15      3.14 o 
   8   8   0        7.41       16.54      1.92 o 
   9   8   0       59.28       31.50      2.27 o 
   1   9   0     3618.36     3623.24    163.69 o 
   2   9   0       95.84       76.53      2.42 o 
   3   9   0      115.02      144.62      2.56 o 
   4   9   0       35.31       69.69      2.15 o 
   5   9   0        0.34        7.62      1.40 o 
   6   9   0        0.73       11.64      1.86 o 
   7   9   0      290.53      206.77      4.22 o 
   8   9   0      119.39      154.15      3.69 o 
   9   9   0       21.83       34.37      1.72 o 
   0  10   0      477.60      425.48     19.96 o 
   1  10   0      480.68      478.78     12.42 o 
   2  10   0        2.46       10.93      1.66 o 
   3  10   0      191.38      228.30      3.10 o 
   4  10   0       11.11       13.80      1.85 o 
   5  10   0      152.79      192.57      5.73 o 
   6  10   0      365.48      345.05      9.18 o 
   7  10   0       22.34       18.25      2.70 o 
   8  10   0       63.27       30.36      1.92 o 
   9  10   0       72.03       98.93      5.79 o 
   1  11   0       28.08        7.24      1.55 o 
   2  11   0       18.91       19.25      2.02 o 
   3  11   0      325.13      371.94     12.27 o 
   4  11   0       12.42       31.31      1.89 o 
   5  11   0        0.23        0.49      1.60 o 
   6  11   0       87.44       65.60      1.88 o 
   7  11   0       86.13       60.58      2.06 o 
   8  11   0        1.28        6.18      1.83 o 
   0  12   0      145.18      139.19      2.61 o 
   1  12   0      263.64      286.91      5.60 o 
   2  12   0      258.09      201.29      4.84 o 
   3  12   0       13.23       32.87      1.84 o 
   4  12   0       28.90       18.40      1.88 o 
   5  12   0       59.29       72.13      2.43 o 
   6  12   0      205.93      183.12      5.31 o 
   7  12   0       36.03       28.08      1.51 o 
   8  12   0        0.26        2.58      1.66 o 
   1  13   0       80.18       46.70      1.82 o 
   2  13   0      183.79      186.75      2.44 o 
   3  13   0        3.85        6.13      1.59 o 
   4  13   0      112.29      176.91      4.70 o 
   5  13   0        6.23        0.24      1.43 o 
   6  13   0       18.12       15.89      1.39 o 
   7  13   0       67.12       42.19      2.47 o 
   0  14   0      233.22      213.20      8.28 o 
   1  14   0       18.45       34.58      1.63 o 
   2  14   0      133.69       95.64      3.67 o 
   3  14   0        4.22       -0.47      1.54 o 
   4  14   0        0.45        2.97      1.54 o 
   5  14   0        2.27        1.42      1.30 o 
   6  14   0       13.85        6.89      1.33 o 
   7  14   0        9.36        3.75      1.31 o 
   1  15   0       38.67       47.90      1.68 o 
   2  15   0        8.06       13.84      1.42 o 
   3  15   0      181.09      174.90      6.58 o 
   4  15   0       99.17      155.71      6.78 o 
   5  15   0       32.53       20.49      1.48 o 
   6  15   0       14.23       14.38      1.39 o 
   0  16   0      524.74      463.71     28.57 o 
   1  16   0      253.97      260.94      5.41 o 
   2  16   0       79.87       61.52      1.68 o 
   3  16   0       86.89      100.41      3.67 o 
   4  16   0       22.88       18.37      1.45 o 
   5  16   0       11.59        1.75      1.67 o 
   6  16   0      120.92       81.14      1.60 o 
   1  17   0       53.88       29.68      1.41 o 
   2  17   0       17.61       31.97      1.49 o 
   3  17   0       19.17       18.45      1.38 o 
   4  17   0       11.60       21.43      1.32 o 
   5  17   0        4.95        8.29      1.49 o 
   0  18   0        0.03        1.09      2.32 o 
   1  18   0        0.47        4.26      1.30 o 
   2  18   0        0.46        2.15      1.39 o 
   3  18   0        1.26        1.24      1.17 o 
   4  18   0        9.50       12.18      1.33 o 
   1  19   0        2.70        1.89      1.21 o 
   2  19   0       58.01       63.29      1.71 o 
 -10   0   1      101.93       97.35      2.49 o 
  -9   0   1       34.13       40.32      2.26 o 
  -8   0   1        3.37        9.44      2.19 o 
  -7   0   1       29.27       25.13      4.03 o 
  -6   0   1       80.78       47.52      6.47 o 
  -5   0   1      194.32      183.11      5.91 o 
  -4   0   1       10.40       19.85      3.56 o 
  -3   0   1     1560.52     1367.61     24.16 o 
   1   0   1     4930.91     4504.47     43.14 o 
   2   0   1     3016.08     2902.60     43.83 o 
   3   0   1       26.45       34.32      4.31 o 
   4   0   1      112.22      119.66      6.38 o 
   5   0   1      489.13      429.70     16.32 o 
   6   0   1       38.74       79.51      8.07 o 
   7   0   1      390.62      375.10     28.86 o 
   8   0   1        7.70        6.12      2.22 o 
   9   0   1        0.71        2.26      1.79 o 
  10   0   1       36.02       34.17      2.44 o 
 -10   1   1      104.38       94.10      2.05 o 
  -9   1   1        1.05        2.69      1.76 o 
  -8   1   1      161.55      144.23      3.23 o 
  -7   1   1      153.42      166.88      2.93 o 
  -6   1   1       14.45        6.40      1.83 o 
  -5   1   1      738.51      846.80     23.12 o 
  -4   1   1      887.85      847.20     44.25 o 
  -3   1   1     2540.68     2334.11     68.39 o 
  -2   1   1     4097.04     3366.42     85.36 o 
   1   1   1     1911.49     1666.45     57.41 o 
   2   1   1     6846.63     6560.39     88.05 o 
   3   1   1     4821.41     4844.77    195.22 o 
   4   1   1      768.12      896.73     23.82 o 
   5   1   1     1564.75     1569.09     55.35 o 
   6   1   1       15.04       26.80      1.86 o 
   7   1   1      431.86      432.94     13.16 o 
   8   1   1       65.79       43.46      1.50 o 
   9   1   1        1.45        4.25      1.46 o 
  10   1   1       11.61       14.96      1.57 o 
 -10   2   1        9.86       18.10      1.65 o 
  -9   2   1       59.68       67.74      2.04 o 
  -8   2   1      135.12      122.78      3.52 o 
  -7   2   1       26.47       30.81      2.06 o 
  -6   2   1      106.39      116.98      2.11 o 
  -5   2   1      167.98      225.61      3.25 o 
  -4   2   1     1424.93     1426.53     41.71 o 
  -3   2   1      489.02      417.40     15.87 o 
  -2   2   1     2143.42     2063.59     28.57 o 
  -1   2   1        0.06       11.20      4.92 o 
   1   2   1      438.91      510.44      9.14 o 
   2   2   1     7355.57     7067.09    340.16 o 
   3   2   1      384.27      454.24      6.39 o 
   4   2   1        7.34       24.29      2.28 o 
   5   2   1     1231.60     1444.80     32.30 o 
   6   2   1      519.35      459.28      6.05 o 
   7   2   1      384.10      381.60     11.90 o 
   8   2   1      576.06      572.38     18.74 o 
   9   2   1        0.37        1.49      1.63 o 
  10   2   1       46.88       41.76      1.82 o 
 -10   3   1      156.05      142.54      2.31 o 
  -9   3   1       34.03       33.95      1.94 o 
  -8   3   1       47.28       45.56      2.03 o 
  -7   3   1       30.09       36.71      1.70 o 
  -6   3   1        8.83       11.58      1.80 o 
  -5   3   1      610.29      583.54     17.71 o 
  -4   3   1      188.72      213.33      3.86 o 
  -3   3   1      100.69       79.44      2.37 o 
  -2   3   1      169.05      239.03      7.00 o 
  -1   3   1     4507.47     4434.25    101.62 o 
   0   3   1      512.07      455.65     12.38 o 
   1   3   1     3974.15     3945.62     77.40 o 
   2   3   1      456.12      432.45      5.58 o 
   3   3   1      668.62      720.16     19.59 o 
   4   3   1       30.43       14.72      2.70 o 
   5   3   1       79.74       62.90      2.17 o 
   6   3   1       84.84       97.58      2.02 o 
   7   3   1        6.46        4.63      1.97 o 
   8   3   1       67.42       86.38      2.78 o 
   9   3   1        0.51        2.40      1.46 o 
  10   3   1       19.34       15.11      1.67 o 
 -10   4   1        6.15        8.83      1.63 o 
  -9   4   1       39.46       41.85      1.87 o 
  -8   4   1       86.34       75.54      2.31 o 
  -7   4   1       37.62       38.44      2.38 o 
  -6   4   1      155.86      205.25      7.97 o 
  -5   4   1      136.19      110.69      3.19 o 
  -4   4   1     1039.74      995.49     14.00 o 
  -3   4   1     7638.69     7119.03    174.09 o 
  -2   4   1      499.94      474.99     17.47 o 
  -1   4   1      322.62      309.43      7.98 o 
   0   4   1     3156.04     2841.46     88.14 o 
   1   4   1     3223.65     3319.41     82.89 o 
   2   4   1      736.54      792.93      9.10 o 
   3   4   1      413.01      393.37     16.87 o 
   4   4   1      329.51      314.14     13.15 o 
   5   4   1      925.13     1055.48     38.37 o 
   6   4   1      289.92      304.74     10.04 o 
   7   4   1      226.69      251.55      7.04 o 
   8   4   1      203.24      217.00      4.70 o 
   9   4   1       31.30       22.58      1.56 o 
  10   4   1       17.24       19.34      1.62 o 
 -10   5   1       13.14       13.29      1.50 o 
  -9   5   1        9.11        7.17      1.68 o 
  -8   5   1       90.66      141.32      5.48 o 
  -7   5   1       44.11       38.38      2.24 o 
  -6   5   1       69.06       86.45      3.84 o 
  -5   5   1      286.52      269.58      9.95 o 
  -4   5   1      535.37      607.82     12.47 o 
  -3   5   1     1320.76     1227.99     33.91 o 
  -2   5   1     7866.58     7543.34    216.96 o 
  -1   5   1     1043.94     1023.37     36.57 o 
   0   5   1     2662.80     2476.31     58.31 o 
   1   5   1     1159.47     1227.83     19.77 o 
   2   5   1      809.08      884.73     15.73 o 
   3   5   1      268.85      304.84     12.97 o 
   4   5   1     1684.55     1925.68     61.43 o 
   5   5   1       34.13       38.11      2.42 o 
   6   5   1      107.35      126.56      6.67 o 
   7   5   1      268.94      300.83      9.45 o 
   8   5   1        0.13        4.15      1.75 o 
   9   5   1       42.14       33.01      1.65 o 
  10   5   1        5.59        7.10      1.60 o 
 -10   6   1       95.80       88.59      4.09 o 
  -9   6   1      168.50      185.91      5.38 o 
  -8   6   1       19.39       20.39      2.40 o 
  -7   6   1       93.55      107.24      3.49 o 
  -6   6   1        3.38       13.60      1.94 o 
  -5   6   1      172.73      155.14      4.24 o 
  -4   6   1      123.56      172.43      3.99 o 
  -3   6   1     1491.54     1400.65     42.59 o 
  -2   6   1      181.42      190.78      4.38 o 
  -1   6   1      226.77      271.69      9.87 o 
   0   6   1      315.62      352.43     11.62 o 
   1   6   1      191.47      237.78      6.03 o 
   2   6   1       10.42       14.72      1.98 o 
   3   6   1      568.62      444.93     19.35 o 
   4   6   1       37.62       55.51      2.76 o 
   5   6   1      303.40      281.31     14.07 o 
   6   6   1      322.05      383.68     10.85 o 
   7   6   1      106.98       94.44      4.15 o 
   8   6   1        1.33        3.26      1.48 o 
   9   6   1        3.69        4.10      1.67 o 
 -10   7   1       49.49       58.58      2.01 o 
  -9   7   1       80.56       70.19      3.93 o 
  -8   7   1      127.58      180.55      4.61 o 
  -7   7   1       28.96       30.30      1.79 o 
  -6   7   1      323.35      334.74     10.37 o 
  -5   7   1      121.35       85.30      1.83 o 
  -4   7   1      158.81      172.71      4.48 o 
  -3   7   1     1215.32     1162.68     20.02 o 
  -2   7   1       16.24       42.19      1.92 o 
  -1   7   1      362.98      475.92     12.64 o 
   0   7   1        2.92        2.35      1.69 o 
   1   7   1       32.09       36.47      2.14 o 
   2   7   1       24.10       13.50      2.05 o 
   3   7   1     1674.97     1883.45     36.25 o 
   4   7   1      172.00      123.36      4.60 o 
   5   7   1      133.12      192.05      7.28 o 
   6   7   1      685.03      708.36     24.68 o 
   7   7   1      395.69      497.49     19.69 o 
   8   7   1      130.01      107.09      3.83 o 
   9   7   1       17.40       10.62      1.45 o 
  -9   8   1       40.86       60.74      2.95 o 
  -8   8   1      163.32      131.29      4.36 o 
  -7   8   1       66.94       49.45      2.08 o 
  -6   8   1       40.99       22.26      1.60 o 
  -5   8   1       70.22       57.00      1.96 o 
  -4   8   1      360.56      285.79      6.70 o 
  -3   8   1     2033.54     2161.72     55.14 o 
  -2   8   1      290.21      270.56      4.78 o 
  -1   8   1      926.90      954.82     39.71 o 
   0   8   1      268.70      283.28     12.54 o 
   1   8   1       54.77       50.47      2.03 o 
   2   8   1       42.15       27.99      1.90 o 
   3   8   1      703.53      685.84     14.24 o 
   4   8   1      351.19      363.27     14.58 o 
   5   8   1      268.26      224.25      3.91 o 
   6   8   1      285.57      328.69      5.39 o 
   7   8   1      706.92      713.34     10.00 o 
   8   8   1       40.82       45.85      1.77 o 
   9   8   1        6.01       13.25      1.54 o 
  -9   9   1        6.43        9.75      1.91 o 
  -8   9   1       67.19       92.67      2.25 o 
  -7   9   1        0.01        1.52      1.98 o 
  -6   9   1       75.52      104.51      1.77 o 
  -5   9   1      377.40      274.38      4.85 o 
  -4   9   1       17.06       11.83      1.66 o 
  -3   9   1      153.02      204.99      8.20 o 
  -2   9   1       92.66      109.85      3.82 o 
  -1   9   1      808.08      913.62     28.52 o 
   0   9   1      414.77      384.65     14.17 o 
   1   9   1      715.81      757.30     16.80 o 
   2   9   1       13.68        8.20      1.85 o 
   3   9   1      222.62      226.32      3.52 o 
   4   9   1      118.19       97.06      3.65 o 
   5   9   1        1.42       11.57      1.73 o 
   6   9   1       50.80       57.43      1.99 o 
   7   9   1       26.02       16.25      1.96 o 
   8   9   1       19.41        5.54      1.81 o 
   9   9   1        0.71        0.30      1.53 o 
  -9  10   1      118.59      119.52      6.25 o 
  -8  10   1        2.49        2.24      1.86 o 
  -7  10   1        3.43       19.29      1.68 o 
  -6  10   1       11.16       30.30      2.54 o 
  -5  10   1       15.28        7.23      1.66 o 
  -4  10   1      316.78      201.55      3.80 o 
  -3  10   1      634.01      740.82     27.72 o 
  -2  10   1       21.85       21.53      1.54 o 
  -1  10   1      404.59      484.25     14.30 o 
   0  10   1        0.25        2.01      1.73 o 
   1  10   1       48.58       25.86      1.47 o 
   2  10   1      268.29      261.02      6.67 o 
   3  10   1      516.51      479.59     13.47 o 
   4  10   1        7.96       21.17      1.69 o 
   5  10   1       41.69       53.23      1.69 o 
   6  10   1      805.14      834.63     29.79 o 
   7  10   1       15.08       10.39      1.86 o 
   8  10   1        1.69        0.91      1.82 o 
  -8  11   1      130.66      174.23      4.66 o 
  -7  11   1       26.60       37.63      1.79 o 
  -6  11   1       70.35       83.69      5.12 o 
  -5  11   1      184.25      129.59      3.00 o 
  -4  11   1       35.28       36.36      1.85 o 
  -3  11   1      406.05      395.07      6.82 o 
  -2  11   1      199.58      184.86      5.07 o 
  -1  11   1        3.46        2.16      1.66 o 
   0  11   1        4.18        7.91      1.67 o 
   1  11   1       52.27       64.67      2.08 o 
   2  11   1      108.17      181.02      6.61 o 
   3  11   1       69.18       58.53      1.88 o 
   4  11   1      439.96      413.83      7.14 o 
   5  11   1       22.12       50.81      1.66 o 
   6  11   1       97.02      104.42      5.41 o 
   7  11   1       15.54       11.31      1.77 o 
   8  11   1       26.95       11.72      1.57 o 
  -8  12   1       12.53       27.27      2.13 o 
  -7  12   1        0.03        1.99      1.23 o 
  -6  12   1        0.05        2.62      1.62 o 
  -5  12   1       17.83       36.00      1.50 o 
  -4  12   1      195.21      132.73      2.02 o 
  -3  12   1       33.70       38.21      1.63 o 
  -2  12   1      124.07      153.99      4.35 o 
  -1  12   1       28.57       55.21      2.58 o 
   0  12   1      139.22      152.76      4.19 o 
   1  12   1       63.79       52.67      1.90 o 
   2  12   1       63.60       65.59      1.68 o 
   3  12   1       78.18       41.12      1.55 o 
   4  12   1       14.26        0.75      1.78 o 
   5  12   1      173.41      180.31      6.85 o 
   6  12   1      112.39      120.60      3.56 o 
   7  12   1        2.09       11.77      1.35 o 
   8  12   1        0.59        1.34      1.84 o 
  -8  13   1       15.33       25.44      1.72 o 
  -7  13   1       23.55       34.29      2.33 o 
  -6  13   1       30.51       44.23      2.49 o 
  -5  13   1       30.26       45.89      1.58 o 
  -4  13   1      288.82      230.78      8.53 o 
  -3  13   1      163.88      137.72      3.15 o 
  -2  13   1      449.99      516.91     13.25 o 
  -1  13   1       34.99       51.28      1.81 o 
   0  13   1       13.89        6.01      1.50 o 
   1  13   1        5.12        4.28      1.61 o 
   2  13   1      121.00      157.31      3.34 o 
   3  13   1       21.07       17.90      1.47 o 
   4  13   1        6.86        3.58      1.63 o 
   5  13   1        4.64       26.55      1.96 o 
   6  13   1        9.47        3.13      1.41 o 
   7  13   1        7.73        3.43      1.15 o 
  -7  14   1       11.79       16.56      1.49 o 
  -6  14   1       20.32       22.20      1.73 o 
  -5  14   1       15.43       24.20      1.61 o 
  -4  14   1       98.14       75.10      1.83 o 
  -3  14   1        0.05        1.62      1.43 o 
  -2  14   1      132.46      190.17      6.96 o 
  -1  14   1       54.39       99.95      2.73 o 
   0  14   1      231.92      242.93      6.52 o 
   1  14   1        0.16        1.36      1.43 o 
   2  14   1      300.20      283.32      5.69 o 
   3  14   1      116.57      107.88      2.96 o 
   4  14   1      228.65      179.72      7.65 o 
   5  14   1      173.74      169.71      7.62 o 
   6  14   1       22.57       31.91      1.59 o 
   7  14   1       31.19       54.38      2.56 o 
  -6  15   1       16.65       26.31      2.18 o 
  -5  15   1       64.67       49.09      2.15 o 
  -4  15   1       18.03        5.81      1.37 o 
  -3  15   1      278.41      189.23      4.95 o 
  -2  15   1      312.49      329.24     11.03 o 
  -1  15   1       73.87       55.92      1.62 o 
   0  15   1       78.76      109.06      3.58 o 
   1  15   1        6.89        5.66      1.42 o 
   2  15   1        1.41        2.20      1.58 o 
   3  15   1       64.73       67.51      2.83 o 
   4  15   1      325.78      342.38     10.39 o 
   5  15   1      163.18      189.69      5.27 o 
   6  15   1        2.71        2.38      1.56 o 
  -6  16   1       82.12       82.42      2.71 o 
  -5  16   1        0.03        4.92      1.21 o 
  -4  16   1       22.92       13.86      1.34 o 
  -3  16   1       79.56       72.91      2.66 o 
  -2  16   1      117.49      144.50      3.31 o 
  -1  16   1        1.48        0.46      1.26 o 
   0  16   1       73.42       86.56      1.66 o 
   1  16   1      107.36       63.96      1.50 o 
   2  16   1       77.37       55.97      3.21 o 
   3  16   1        4.11        4.28      1.40 o 
   4  16   1        0.15        4.36      1.42 o 
   5  16   1       74.71       63.36      2.71 o 
  -5  17   1       32.03       28.01      1.34 o 
  -4  17   1       61.06       40.31      1.34 o 
  -3  17   1        0.25        0.51      1.31 o 
  -2  17   1       67.94       86.57      2.10 o 
  -1  17   1       53.24       65.93      2.59 o 
   0  17   1       67.94       88.33      2.18 o 
   1  17   1       40.02       33.43      1.47 o 
   2  17   1        0.08        1.96      1.40 o 
   3  17   1       25.79       18.44      1.38 o 
   4  17   1       93.25      104.36      2.70 o 
   5  17   1        6.05        2.89      1.27 o 
  -4  18   1       60.56       45.07      1.52 o 
  -3  18   1        5.23        7.72      1.30 o 
  -2  18   1       10.25        7.03      1.31 o 
  -1  18   1       68.38       70.36      2.48 o 
   0  18   1        7.93       20.17      1.37 o 
   1  18   1       26.13       45.22      1.70 o 
   2  18   1      149.01      119.82      4.38 o 
   3  18   1       61.41       62.62      1.67 o 
   4  18   1        3.78        0.96      1.21 o 
  -2  19   1        4.32        6.97      1.28 o 
  -1  19   1        7.13        5.20      1.38 o 
   0  19   1        2.38        2.34      1.51 o 
   1  19   1        1.67        1.11      1.38 o 
   2  19   1        0.04        1.91      1.30 o 
 -10   0   2       19.16       23.77      2.22 o 
  -9   0   2       56.77       50.38      1.90 o 
  -8   0   2       54.43       44.36      2.50 o 
  -7   0   2      708.85      745.38     24.57 o 
  -6   0   2      277.94      221.18      6.55 o 
  -5   0   2     1033.69      928.21     48.37 o 
  -4   0   2      569.93      630.65     42.91 o 
  -3   0   2     2899.35     2903.57     92.28 o 
  -2   0   2     1083.77      894.25     55.24 o 
  -1   0   2     1161.61      992.87     62.71 o 
   0   0   2      269.90      208.69      9.37 o 
   1   0   2      367.60      351.41     12.89 o 
   2   0   2     2341.37     2328.02     24.77 o 
   3   0   2      453.64      380.40      7.61 o 
   4   0   2      306.64      348.43      6.36 o 
   5   0   2     1033.75     1176.07     17.72 o 
   6   0   2      797.69      892.85     15.94 o 
   7   0   2       10.83        8.04      2.77 o 
   8   0   2      165.87      157.07      9.37 o 
   9   0   2      116.32      112.57      2.84 o 
  10   0   2      157.00      147.16      9.91 o 
 -10   1   2        1.02        1.74      1.42 o 
  -9   1   2        0.11        2.98      1.43 o 
  -8   1   2      379.09      376.98     11.74 o 
  -7   1   2      257.58      242.84      6.76 o 
  -6   1   2      532.84      430.99     11.94 o 
  -5   1   2      787.06      750.88     20.57 o 
  -4   1   2     1179.81     1304.34     17.94 o 
  -3   1   2      413.18      385.64      9.37 o 
  -2   1   2     5909.76     5537.33    177.78 o 
  -1   1   2     2164.98     2020.06     99.74 o 
   0   1   2       25.19       40.37      2.53 o 
   1   1   2      197.65      196.62      3.53 o 
   2   1   2      105.90      138.46      2.91 o 
   3   1   2      121.96      187.37      3.92 o 
   4   1   2      334.26      354.08      6.31 o 
   5   1   2       36.53       81.90      2.92 o 
   6   1   2       20.77       27.98      2.03 o 
   7   1   2        3.40        2.63      1.73 o 
   8   1   2       15.93       15.18      1.46 o 
   9   1   2        6.24       11.28      1.56 o 
  10   1   2       43.25       53.55      1.91 o 
 -10   2   2        0.00        1.45      1.49 o 
  -9   2   2       64.85       42.48      1.51 o 
  -8   2   2        5.28       11.55      1.77 o 
  -7   2   2      431.70      426.51     14.86 o 
  -6   2   2      193.23      160.58      7.10 o 
  -5   2   2     1299.96     1121.84     31.04 o 
  -4   2   2       29.19       53.14      2.54 o 
  -3   2   2      399.78      401.38      7.79 o 
  -2   2   2     9080.58     8483.16    268.13 o 
  -1   2   2     1084.31      920.21     18.46 o 
   0   2   2        8.00        3.92      2.25 o 
   1   2   2      820.18      843.50     13.46 o 
   2   2   2       87.45       78.45      2.48 o 
   3   2   2     5327.90     5656.62    114.55 o 
   4   2   2       54.36       49.27      2.51 o 
   5   2   2       12.05       14.77      1.98 o 
   6   2   2        1.20        7.12      1.68 o 
   7   2   2        8.58        9.42      1.79 o 
   8   2   2      178.17      168.72      4.14 o 
   9   2   2      127.28      129.50      4.86 o 
  10   2   2       16.22       16.79      1.52 o 
 -10   3   2        8.54        7.30      1.80 o 
  -9   3   2        3.15        1.04      1.57 o 
  -8   3   2      280.15      300.85      2.65 o 
  -7   3   2      174.28      177.10      6.28 o 
  -6   3   2      579.64      587.39     13.76 o 
  -5   3   2      228.26      195.05      3.47 o 
  -4   3   2      858.05      852.85     25.42 o 
  -3   3   2      777.90      788.23     17.47 o 
  -2   3   2        0.18        2.01      1.81 o 
  -1   3   2     4735.72     4367.80    104.47 o 
   0   3   2    16212.45    13333.88    639.17 o 
   1   3   2      105.90      107.82      2.69 o 
   2   3   2      899.03      803.95     22.94 o 
   3   3   2      731.28      703.03     18.48 o 
   4   3   2      638.87      681.27     23.38 o 
   5   3   2      117.29      101.19      3.73 o 
   6   3   2       75.56       71.86      1.98 o 
   7   3   2       39.83       39.84      2.01 o 
   8   3   2        5.86        6.58      1.57 o 
   9   3   2       86.51       93.20      3.12 o 
  10   3   2       59.83       68.64      2.05 o 
 -10   4   2        3.01        4.17      1.59 o 
  -9   4   2        0.29        0.82      1.75 o 
  -8   4   2      113.58      110.53      2.79 o 
  -7   4   2      868.29      815.21     25.07 o 
  -6   4   2       89.46       99.70      2.17 o 
  -5   4   2      651.53      616.28     12.01 o 
  -4   4   2        2.95        1.04      1.81 o 
  -3   4   2      494.04      606.07     10.77 o 
  -2   4   2     1182.76     1014.44     16.69 o 
  -1   4   2     1252.28     1208.25     30.94 o 
   0   4   2       30.67       32.93      1.90 o 
   1   4   2        6.78        1.99      1.86 o 
   2   4   2     1529.86     1562.20     33.41 o 
   3   4   2      985.35      906.24     32.46 o 
   4   4   2       44.07       36.75      2.38 o 
   5   4   2      357.54      377.81     13.79 o 
   6   4   2       24.93       31.76      2.00 o 
   7   4   2      122.76      102.89      2.25 o 
   8   4   2      120.70      161.39      3.75 o 
   9   4   2       59.86       52.74      1.99 o 
 -10   5   2       27.23       27.35      1.94 o 
  -9   5   2        6.84        8.62      1.66 o 
  -8   5   2      104.63      108.05      2.76 o 
  -7   5   2       10.63       12.42      1.86 o 
  -6   5   2      121.21      120.85      3.62 o 
  -5   5   2     1762.26     1868.49     32.63 o 
  -4   5   2      577.12      572.80     18.82 o 
  -3   5   2        5.77        3.08      1.67 o 
  -2   5   2       12.15        6.35      1.50 o 
  -1   5   2     1529.97     1764.91     59.75 o 
   0   5   2     2580.90     2640.84     57.36 o 
   1   5   2        0.18        0.90      1.82 o 
   2   5   2     2635.97     2517.20     78.51 o 
   3   5   2      180.05      196.16      4.59 o 
   4   5   2       88.09      100.22      2.42 o 
   5   5   2        9.88       26.51      2.41 o 
   6   5   2       22.62        9.55      1.62 o 
   7   5   2       12.26       16.02      2.01 o 
   8   5   2        1.48        1.34      1.56 o 
   9   5   2       11.61       17.49      1.86 o 
 -10   6   2       24.96       31.78      1.82 o 
  -9   6   2        0.11        4.93      1.73 o 
  -8   6   2       42.38       26.82      2.17 o 
  -7   6   2      800.80      838.36     23.84 o 
  -6   6   2      106.17      105.67      3.12 o 
  -5   6   2       32.39       69.00      1.82 o 
  -4   6   2       28.64       50.84      1.63 o 
  -3   6   2        0.68        8.58      1.77 o 
  -2   6   2      250.23      433.69      7.11 o 
  -1   6   2     1421.01     1510.58     36.92 o 
   0   6   2       30.25       26.69      1.77 o 
   1   6   2      118.18       98.79      2.49 o 
   2   6   2      212.90      154.53      2.69 o 
   3   6   2     1753.39     1802.57     36.41 o 
   4   6   2      205.83      231.86      6.49 o 
   5   6   2       89.33      104.64      6.01 o 
   6   6   2        0.27        0.89      2.32 o 
   7   6   2       88.13       58.03      1.98 o 
   8   6   2      100.31      143.76      5.13 o 
   9   6   2        7.60       10.99      1.76 o 
 -10   7   2        5.34        5.45      1.85 o 
  -9   7   2        0.40        0.64      1.90 o 
  -8   7   2       54.86       49.51      2.08 o 
  -7   7   2        8.20       17.55      1.89 o 
  -6   7   2     1003.04     1082.42     30.28 o 
  -5   7   2      383.98      440.37     10.45 o 
  -4   7   2      134.52      112.92      2.45 o 
  -3   7   2      859.81      941.50     14.10 o 
  -2   7   2        0.92        1.67      1.68 o 
  -1   7   2      302.40      302.66      7.81 o 
   0   7   2      341.11      363.99      8.41 o 
   1   7   2      858.91      773.95     35.11 o 
   2   7   2       19.80       33.24      2.13 o 
   3   7   2      732.92      959.07     10.19 o 
   4   7   2      265.38      353.74      6.38 o 
   5   7   2       82.83       66.97      2.31 o 
   6   7   2       10.61       22.91      2.16 o 
   7   7   2       49.63       53.23      2.56 o 
   8   7   2      193.75      237.15      7.29 o 
   9   7   2       55.85       79.94      3.18 o 
  -9   8   2       14.21       28.91      2.10 o 
  -8   8   2       39.50       23.85      1.76 o 
  -7   8   2       48.92       56.79      2.49 o 
  -6   8   2       10.60        8.67      1.31 o 
  -5   8   2        0.78        2.26      1.52 o 
  -4   8   2       37.80       32.54      1.61 o 
  -3   8   2      488.03      453.56     12.36 o 
  -2   8   2      186.26      114.25      4.03 o 
  -1   8   2      145.51      171.30      3.95 o 
   0   8   2      766.19      803.20     20.40 o 
   1   8   2      457.66      461.07     11.32 o 
   2   8   2      197.18      170.54      6.32 o 
   3   8   2      669.04      688.91     13.11 o 
   4   8   2       14.57        4.65      1.69 o 
   5   8   2     1204.59     1093.52     17.88 o 
   6   8   2      113.63      119.88      4.07 o 
   7   8   2      180.74      173.66      2.65 o 
   8   8   2      240.77      250.55      7.26 o 
   9   8   2        1.37        5.85      1.55 o 
  -9   9   2       28.62       28.66      3.07 o 
  -8   9   2        1.79        9.54      1.84 o 
  -7   9   2      224.11      268.93      8.85 o 
  -6   9   2      880.08      926.18     26.03 o 
  -5   9   2       39.74       59.76      1.78 o 
  -4   9   2      126.58       94.66      3.37 o 
  -3   9   2       13.54       42.16      1.92 o 
  -2   9   2       14.96        4.52      1.49 o 
  -1   9   2       35.19       34.44      1.73 o 
   0   9   2        0.11        6.80      1.75 o 
   1   9   2      830.73      978.89     20.65 o 
   2   9   2       78.47       81.21      2.02 o 
   3   9   2      471.62      608.50     15.82 o 
   4   9   2      321.62      275.31      7.57 o 
   5   9   2      282.12      330.11      8.76 o 
   6   9   2       38.27       26.28      2.21 o 
   7   9   2      121.28       97.09      2.30 o 
   8   9   2       14.49       14.39      1.63 o 
  -9  10   2       41.89       24.01      1.84 o 
  -8  10   2      104.39       76.56      3.42 o 
  -7  10   2       63.87       55.97      1.62 o 
  -6  10   2        1.92       10.06      1.46 o 
  -5  10   2       42.02       24.57      1.49 o 
  -4  10   2      210.62      253.74      6.67 o 
  -3  10   2      396.27      420.00      8.52 o 
  -2  10   2       93.87      109.55      4.29 o 
  -1  10   2      679.79      687.61     20.23 o 
   0  10   2       11.96       15.02      1.76 o 
   1  10   2       14.41       12.02      1.45 o 
   2  10   2      281.32      310.76      4.37 o 
   3  10   2       11.70        5.62      1.90 o 
   4  10   2      291.56      227.80      9.20 o 
   5  10   2       66.61      108.48      4.58 o 
   6  10   2       21.84       27.63      1.79 o 
   7  10   2       23.04       31.50      2.17 o 
   8  10   2      110.20      135.62      4.69 o 
  -8  11   2        1.46        3.00      1.55 o 
  -7  11   2       42.42       54.49      2.47 o 
  -6  11   2      282.24      296.92     10.76 o 
  -5  11   2      188.56      261.92      5.28 o 
  -4  11   2       32.20       58.83      1.81 o 
  -3  11   2      156.15      143.12      6.43 o 
  -2  11   2       25.39        7.61      1.82 o 
  -1  11   2      553.28      464.38     21.75 o 
   0  11   2      130.57      156.08      5.63 o 
   1  11   2      259.36      285.33      6.65 o 
   2  11   2      198.69      217.55      2.79 o 
   3  11   2        1.63        9.80      1.82 o 
   4  11   2      600.63      538.47     15.26 o 
   5  11   2       28.33       18.47      1.58 o 
   6  11   2       25.38        6.32      1.67 o 
   7  11   2       25.05       47.12      2.01 o 
   8  11   2       12.23       12.76      1.72 o 
  -8  12   2       61.95       50.25      2.04 o 
  -7  12   2       52.06       22.11      1.66 o 
  -6  12   2      120.94      166.94      5.30 o 
  -5  12   2        0.01        8.02      1.41 o 
  -4  12   2       26.06       45.48      1.47 o 
  -3  12   2        6.39       17.72      1.44 o 
  -2  12   2       61.88       92.63      4.12 o 
  -1  12   2       72.08       68.41      2.68 o 
   0  12   2       14.28       17.10      1.70 o 
   1  12   2       20.73       18.94      1.60 o 
   2  12   2       63.29       71.91      1.95 o 
   3  12   2      404.85      367.22      9.97 o 
   4  12   2       95.28      145.63      2.23 o 
   5  12   2        8.55        2.81      1.39 o 
   6  12   2        0.00        1.12      1.46 o 
   7  12   2       83.87       65.40      2.71 o 
  -8  13   2        6.53        1.08      1.59 o 
  -7  13   2        0.44        6.50      1.41 o 
  -6  13   2        9.89       13.33      1.31 o 
  -5  13   2        6.22       30.85      1.50 o 
  -4  13   2      400.76      339.23      8.01 o 
  -3  13   2        6.89        7.33      1.64 o 
  -2  13   2       87.00       68.55      3.66 o 
  -1  13   2       86.19       70.04      3.36 o 
   0  13   2      584.70      528.45     24.09 o 
   1  13   2      305.40      379.25      4.89 o 
   2  13   2      289.65      331.73     11.13 o 
   3  13   2       76.56       90.89      2.39 o 
   4  13   2       35.12       49.12      1.69 o 
   5  13   2       23.74       36.06      1.74 o 
   6  13   2        8.34        2.17      1.62 o 
   7  13   2       52.13       69.60      2.06 o 
  -7  14   2       43.22       19.52      1.38 o 
  -6  14   2        6.07       15.76      1.50 o 
  -5  14   2       37.49       44.12      1.58 o 
  -4  14   2      102.38      125.86      2.60 o 
  -3  14   2      160.63      156.51      4.52 o 
  -2  14   2        5.90        7.58      1.40 o 
  -1  14   2       76.60       48.48      2.15 o 
   0  14   2       47.42       84.42      2.81 o 
   1  14   2       18.73       15.06      1.49 o 
   2  14   2      431.63      499.64     16.45 o 
   3  14   2      612.71      533.66     13.24 o 
   4  14   2       98.41      104.50      2.53 o 
   5  14   2      107.15       80.56      2.26 o 
   6  14   2        8.15       15.33      1.63 o 
  -6  15   2       95.56       90.10      5.44 o 
  -5  15   2      159.65      176.30      2.61 o 
  -4  15   2       91.46       83.13      1.87 o 
  -3  15   2       73.47       88.11      3.29 o 
  -2  15   2      345.44      258.51      6.61 o 
  -1  15   2       14.79        8.48      1.45 o 
   0  15   2       69.12       50.92      1.46 o 
   1  15   2       19.08       46.63      1.62 o 
   2  15   2        8.55        6.30      1.63 o 
   3  15   2      173.47      140.47      5.08 o 
   4  15   2       33.98       19.73      1.67 o 
   5  15   2       66.11       76.42      3.40 o 
   6  15   2        1.79        2.49      1.39 o 
  -6  16   2        9.27       17.25      1.85 o 
  -5  16   2        3.84        2.94      1.45 o 
  -4  16   2       60.35      102.00      1.65 o 
  -3  16   2        7.22        5.94      1.42 o 
  -2  16   2        8.55        9.65      1.59 o 
  -1  16   2        7.71       15.66      1.56 o 
   0  16   2       39.34       52.76      2.26 o 
   1  16   2        3.38        1.08      1.20 o 
   2  16   2      168.14      204.98      8.18 o 
   3  16   2        1.38       10.52      1.54 o 
   4  16   2       48.15       40.92      1.82 o 
   5  16   2        5.23       10.84      1.41 o 
  -5  17   2        1.41        7.97      1.45 o 
  -4  17   2        4.43        4.39      1.33 o 
  -3  17   2        2.33        2.95      1.52 o 
  -2  17   2       64.57       48.02      1.57 o 
  -1  17   2        2.15        6.22      1.58 o 
   0  17   2       77.20       72.75      1.62 o 
   1  17   2       18.36       31.10      1.37 o 
   2  17   2       11.67       13.28      1.51 o 
   3  17   2       79.61      107.66      2.36 o 
   4  17   2      181.00      133.87      3.44 o 
  -4  18   2       63.63       81.76      2.96 o 
  -3  18   2       27.26       19.33      1.30 o 
  -2  18   2        9.84        7.03      1.35 o 
  -1  18   2       35.58       28.06      1.47 o 
   0  18   2       18.29       25.97      1.42 o 
   1  18   2        0.87        1.93      1.49 o 
   2  18   2       57.78       70.60      2.66 o 
   3  18   2       55.23       35.13      1.81 o 
  -2  19   2       10.20        4.65      1.29 o 
  -1  19   2       24.16       15.70      1.45 o 
   0  19   2       93.23      112.41      1.89 o 
   1  19   2       52.43       56.39      2.07 o 
 -10   0   3       88.27       71.06      3.09 o 
  -9   0   3       24.00       24.85      1.82 o 
  -8   0   3       15.51        6.54      1.75 o 
  -7   0   3       44.65       52.94      2.24 o 
  -6   0   3      748.57      665.70     18.54 o 
  -5   0   3      545.53      583.07      6.78 o 
  -4   0   3      158.69      229.97     31.14 o 
  -3   0   3     7602.33     7266.15    120.08 o 
  -2   0   3       60.82       63.42      3.19 o 
  -1   0   3     1477.44     1243.44     84.15 o 
   0   0   3     2532.11     2417.76     95.24 o 
   1   0   3     1680.36     1883.83     23.35 o 
   2   0   3       25.38        3.83      3.01 o 
   3   0   3        3.16       32.23      2.86 o 
   4   0   3      304.58      318.97     32.73 o 
   5   0   3      919.23      876.76     36.29 o 
   6   0   3      339.47      347.58     26.63 o 
   7   0   3       19.92       19.46      3.25 o 
   8   0   3       17.41       28.62      2.20 o 
   9   0   3       21.79       24.79      2.33 o 
 -10   1   3       20.74       26.69      1.81 o 
  -9   1   3      214.20      193.85      4.96 o 
  -8   1   3      190.72      184.98      2.49 o 
  -7   1   3      150.72      165.94      6.41 o 
  -6   1   3      205.33      203.93      3.43 o 
  -5   1   3       36.31       17.58      1.70 o 
  -4   1   3       92.48      134.64      3.61 o 
  -3   1   3     3795.73     3059.96    156.41 o 
  -2   1   3       74.96       41.51      2.19 o 
  -1   1   3     7432.17     6087.80    272.38 o 
   0   1   3    29533.95    24314.88    113.10 o 
   1   1   3      335.93      319.36      6.70 o 
   2   1   3      590.87      580.53      7.62 o 
   3   1   3       30.33       49.20      2.37 o 
   4   1   3      979.60     1091.98     25.11 o 
   5   1   3       55.46       39.40      2.60 o 
   6   1   3      738.52      699.29     15.37 o 
   7   1   3      203.00      232.13      7.19 o 
   8   1   3       41.76       51.17      1.75 o 
   9   1   3       30.24       21.19      1.58 o 
 -10   2   3      132.29      123.98      3.31 o 
  -9   2   3       28.54       31.05      1.85 o 
  -8   2   3       87.41       75.78      3.28 o 
  -7   2   3       10.05        7.69      1.59 o 
  -6   2   3     1456.24     1409.99     34.53 o 
  -5   2   3      922.20      984.75     34.91 o 
  -4   2   3     1423.53     1391.98     24.84 o 
  -3   2   3      826.80      695.06     21.22 o 
  -2   2   3     4361.71     3731.55    170.53 o 
  -1   2   3     1446.48     1513.37     38.23 o 
   0   2   3     2935.68     2925.26     21.80 o 
   1   2   3        6.97        7.39      2.03 o 
   2   2   3       39.54       55.04      2.47 o 
   3   2   3       12.78       24.85      2.06 o 
   4   2   3       74.75       95.32      3.11 o 
   5   2   3     1094.34     1084.60     46.14 o 
   6   2   3        2.68        5.33      2.05 o 
   7   2   3      182.75      208.42      7.48 o 
   8   2   3        3.65        9.23      1.55 o 
   9   2   3       81.04       95.24      4.15 o 
 -10   3   3       37.22       50.82      1.54 o 
  -9   3   3      110.98       99.67      3.35 o 
  -8   3   3      120.88      126.04      4.98 o 
  -7   3   3        0.84        1.44      1.76 o 
  -6   3   3      832.66      826.04     11.13 o 
  -5   3   3       16.42       19.92      1.53 o 
  -4   3   3     3042.27     2956.53     98.56 o 
  -3   3   3      446.51      320.21      5.87 o 
  -2   3   3       64.08       52.62      1.66 o 
  -1   3   3        9.16       14.24      1.74 o 
   0   3   3     2949.74     3125.07     86.60 o 
   1   3   3      228.00      172.67      3.37 o 
   2   3   3      139.73      113.87      2.93 o 
   3   3   3        7.09        5.50      2.47 o 
   4   3   3       85.64      103.60      4.30 o 
   5   3   3       17.52       22.24      2.11 o 
   6   3   3      400.56      385.75     12.27 o 
   7   3   3       17.25       22.44      2.01 o 
   8   3   3        2.33        2.74      1.49 o 
   9   3   3        0.08        1.90      1.74 o 
 -10   4   3      142.82      152.24      2.55 o 
  -9   4   3        2.80        5.99      1.51 o 
  -8   4   3      115.11      122.14      2.14 o 
  -7   4   3      195.25      202.24      4.09 o 
  -6   4   3      663.47      726.53      9.99 o 
  -5   4   3        4.87        1.19      1.74 o 
  -4   4   3      311.24      363.17      5.65 o 
  -3   4   3      129.71      155.41      2.17 o 
  -2   4   3      132.34      104.41      3.21 o 
  -1   4   3      682.87      671.82      9.51 o 
   0   4   3      297.47      275.45      7.33 o 
   1   4   3     3105.48     3262.42     78.09 o 
   2   4   3     1694.09     1835.08     28.04 o 
   3   4   3     4345.95     5012.45    173.99 o 
   4   4   3      163.52      168.45      3.58 o 
   5   4   3     1271.58     1394.01     50.85 o 
   6   4   3       42.51       49.64      2.66 o 
   7   4   3       44.47       63.53      2.52 o 
   8   4   3       27.51       27.97      1.69 o 
   9   4   3       83.50       91.20      3.66 o 
 -10   5   3       25.16       31.45      1.80 o 
  -9   5   3       33.24       48.18      2.21 o 
  -8   5   3       42.18       34.87      1.90 o 
  -7   5   3      530.58      502.10      9.60 o 
  -6   5   3        4.48        1.54      1.53 o 
  -5   5   3     1589.27     1699.08     29.77 o 
  -4   5   3       98.09       93.95      2.46 o 
  -3   5   3     1355.23     1395.70     28.00 o 
  -2   5   3      339.86      320.31      6.58 o 
  -1   5   3       21.52        7.06      1.60 o 
   0   5   3      825.58      774.25     32.39 o 
   1   5   3      820.89      780.61     27.94 o 
   2   5   3        0.37        1.12      1.80 o 
   3   5   3       11.83        4.81      1.99 o 
   4   5   3      305.18      292.96      7.37 o 
   5   5   3       64.19       50.63      2.25 o 
   6   5   3      569.78      590.48     14.38 o 
   7   5   3       14.50       21.85      1.82 o 
   8   5   3       19.82       22.70      2.05 o 
   9   5   3       12.19       11.73      2.15 o 
 -10   6   3       69.30       70.20      2.26 o 
  -9   6   3        4.56        5.02      2.11 o 
  -8   6   3      307.14      342.76      8.66 o 
  -7   6   3      150.26      130.15      3.21 o 
  -6   6   3        7.89        7.65      1.60 o 
  -5   6   3     1170.65     1087.40     27.02 o 
  -4   6   3      208.93      214.89      6.28 o 
  -3   6   3      433.79      367.98      8.88 o 
  -2   6   3        2.53        3.09      1.70 o 
  -1   6   3      921.88      882.91     33.14 o 
   0   6   3      385.78      422.24     11.68 o 
   1   6   3       18.40       12.64      2.06 o 
   2   6   3      351.25      485.96     18.60 o 
   3   6   3       71.38       45.08      2.06 o 
   4   6   3      253.03      278.31     11.40 o 
   5   6   3      159.64      190.79     10.62 o 
   6   6   3        2.77        5.02      1.99 o 
   7   6   3       10.42       13.37      1.88 o 
   8   6   3      125.62      130.01      2.44 o 
   9   6   3        1.60        2.51      1.58 o 
 -10   7   3       39.64       37.23      1.89 o 
  -9   7   3       76.08       96.98      3.68 o 
  -8   7   3       23.35       24.65      1.79 o 
  -7   7   3       15.80        6.91      1.46 o 
  -6   7   3      223.81      289.58      4.44 o 
  -5   7   3      714.93      837.41     21.27 o 
  -4   7   3     1028.89      970.25     16.41 o 
  -3   7   3      474.31      625.92     17.27 o 
  -2   7   3      207.92      112.92      3.10 o 
  -1   7   3      234.63      209.68      9.24 o 
   0   7   3      364.75      433.72     10.63 o 
   1   7   3     1134.89     1199.65     33.04 o 
   2   7   3     1282.22     1508.24     43.79 o 
   3   7   3       53.82       42.00      2.03 o 
   4   7   3        9.27        5.44      1.95 o 
   5   7   3      540.55      682.52      5.06 o 
   6   7   3       60.79       53.36      2.40 o 
   7   7   3       46.92       39.59      2.11 o 
   8   7   3       11.35       11.74      1.70 o 
   9   7   3        2.77        1.87      1.72 o 
  -9   8   3       27.61       29.71      1.82 o 
  -8   8   3       62.58      105.27      1.98 o 
  -7   8   3      158.80      113.96      4.17 o 
  -6   8   3       54.08       72.82      2.26 o 
  -5   8   3       12.97        2.68      1.48 o 
  -4   8   3      155.12      184.85      3.65 o 
  -3   8   3      365.48      378.83     11.61 o 
  -2   8   3      565.65      525.05     23.74 o 
  -1   8   3     2356.29     2434.29     42.37 o 
   0   8   3      797.49      776.86     25.28 o 
   1   8   3      241.27      230.97      4.56 o 
   2   8   3       16.75       56.64      2.07 o 
   3   8   3      329.62      402.98      8.04 o 
   4   8   3      105.84      116.21      2.28 o 
   5   8   3      567.58      704.40      7.33 o 
   6   8   3      249.04      232.41      5.41 o 
   7   8   3      223.04      217.60      7.88 o 
   8   8   3      103.86      103.72      3.94 o 
  -9   9   3       19.79       51.20      1.82 o 
  -8   9   3       48.54       41.78      1.60 o 
  -7   9   3       37.35       29.03      1.60 o 
  -6   9   3        6.15       19.92      1.56 o 
  -5   9   3        1.11        7.83      1.63 o 
  -4   9   3      314.72      297.16      9.31 o 
  -3   9   3      139.02      123.11      2.57 o 
  -2   9   3        1.37        1.56      1.48 o 
  -1   9   3       87.36      116.08      3.00 o 
   0   9   3      489.91      483.32     11.86 o 
   1   9   3      276.21      301.23      4.38 o 
   2   9   3       19.18       17.03      1.85 o 
   3   9   3      189.58      164.96      4.82 o 
   4   9   3       15.47       37.83      2.45 o 
   5   9   3      811.17      873.18     23.17 o 
   6   9   3      165.13      169.37      7.31 o 
   7   9   3       21.36       10.20      1.95 o 
   8   9   3        0.03        3.95      1.90 o 
  -9  10   3        6.40       11.07      1.57 o 
  -8  10   3       52.38      101.36      3.38 o 
  -7  10   3       95.47       69.63      2.64 o 
  -6  10   3       54.60       44.60      1.51 o 
  -5  10   3      162.87      213.38      5.45 o 
  -4  10   3       45.02       65.05      2.36 o 
  -3  10   3      154.20      159.25      3.19 o 
  -2  10   3        4.74       -0.02      1.64 o 
  -1  10   3      515.71      499.82      6.01 o 
   0  10   3      456.00      442.97      6.55 o 
   1  10   3      187.70      185.74      5.10 o 
   2  10   3      197.13      220.30      4.78 o 
   3  10   3      311.16      283.17      6.62 o 
   4  10   3        7.47       10.68      1.89 o 
   5  10   3       64.74       33.87      2.09 o 
   6  10   3       94.82       53.59      2.29 o 
   7  10   3       96.51       78.79      2.52 o 
   8  10   3       16.97       14.57      1.71 o 
  -8  11   3       61.48       63.59      2.81 o 
  -7  11   3       89.02       65.30      2.19 o 
  -6  11   3      380.44      293.82      7.63 o 
  -5  11   3      287.63      293.75      4.60 o 
  -4  11   3       70.36       33.74      1.59 o 
  -3  11   3      474.76      557.99      8.96 o 
  -2  11   3      347.55      323.51      7.39 o 
  -1  11   3       80.83       93.19      2.50 o 
   0  11   3       19.49       16.81      1.56 o 
   1  11   3      335.63      297.59      6.67 o 
   2  11   3      216.45      288.55      8.84 o 
   3  11   3       15.50        9.13      1.74 o 
   4  11   3      112.85      129.30      2.95 o 
   5  11   3       17.39       14.85      1.73 o 
   6  11   3      123.89      145.16      2.66 o 
   7  11   3        4.40       14.84      1.83 o 
  -8  12   3        0.01        5.13      1.47 o 
  -7  12   3       56.98       48.85      1.90 o 
  -6  12   3       24.63       29.57      1.31 o 
  -5  12   3        3.34        2.23      1.35 o 
  -4  12   3        4.51       13.28      1.55 o 
  -3  12   3      167.43      155.71      4.63 o 
  -2  12   3       83.24      122.83      4.07 o 
  -1  12   3       14.39       10.19      1.65 o 
   0  12   3       45.66       46.61      1.76 o 
   1  12   3      188.77      183.46      4.22 o 
   2  12   3        6.18        7.36      1.87 o 
   3  12   3       61.43       66.83      2.02 o 
   4  12   3      312.50      368.55     11.42 o 
   5  12   3       74.74       80.20      3.82 o 
   6  12   3       74.02       66.96      3.21 o 
   7  12   3       76.31       58.02      2.63 o 
  -8  13   3       22.12       10.99      1.68 o 
  -7  13   3        8.16       17.95      1.45 o 
  -6  13   3        0.94        0.59      1.36 o 
  -5  13   3       15.61        8.70      1.39 o 
  -4  13   3        9.34        2.51      1.40 o 
  -3  13   3       10.24       23.80      1.46 o 
  -2  13   3      180.35      157.16      4.24 o 
  -1  13   3       93.39      142.06      6.21 o 
   0  13   3      530.06      523.25     19.97 o 
   1  13   3      336.74      335.14      6.04 o 
   2  13   3     1024.51      981.08     17.57 o 
   3  13   3      187.70      239.98      6.13 o 
   4  13   3       23.46       14.32      1.84 o 
   5  13   3        0.11        4.26      1.64 o 
   6  13   3       95.35       82.85      5.13 o 
   7  13   3        0.51        1.42      2.17 o 
  -7  14   3       98.28       79.00      3.61 o 
  -6  14   3       11.82        8.51      1.30 o 
  -5  14   3      117.52       58.15      1.46 o 
  -4  14   3      258.58      291.30      4.03 o 
  -3  14   3        2.41        3.02      1.33 o 
  -2  14   3       29.57       50.93      2.60 o 
  -1  14   3       57.76       59.61      2.99 o 
   0  14   3      138.81      114.62      4.10 o 
   1  14   3      157.39      184.15      7.67 o 
   2  14   3       88.48       79.19      1.71 o 
   3  14   3      438.59      499.71     14.02 o 
   4  14   3       55.56       79.68      3.62 o 
   5  14   3       77.86       83.01      4.51 o 
   6  14   3        0.02        1.62      1.51 o 
  -6  15   3       37.07       23.57      1.69 o 
  -5  15   3        4.83        4.54      1.34 o 
  -4  15   3        1.65        1.84      1.30 o 
  -3  15   3       17.79       23.96      1.71 o 
  -2  15   3      110.46       97.44      3.87 o 
  -1  15   3       33.85       50.07      2.00 o 
   0  15   3       25.54       22.23      1.53 o 
   1  15   3       19.36       24.31      1.40 o 
   2  15   3       20.60        8.75      1.41 o 
   3  15   3       48.21       35.77      1.61 o 
   4  15   3       15.54       10.45      1.67 o 
   5  15   3        0.46       -1.50      1.50 o 
  -6  16   3        7.20       10.49      1.42 o 
  -5  16   3        3.95       10.81      1.48 o 
  -4  16   3       43.21       49.24      1.63 o 
  -3  16   3      123.29       96.15      1.93 o 
  -2  16   3       26.31       43.54      2.04 o 
  -1  16   3        4.52        4.86      1.34 o 
   0  16   3       35.89       28.96      1.51 o 
   1  16   3        7.20        2.57      1.26 o 
   2  16   3        6.33        3.73      1.45 o 
   3  16   3        8.84        2.16      1.70 o 
   4  16   3       31.45       56.43      3.90 o 
   5  16   3        9.39       11.59      1.52 o 
  -5  17   3        2.09        2.67      1.53 o 
  -4  17   3       13.19        5.50      1.32 o 
  -3  17   3        2.46        5.83      1.33 o 
  -2  17   3      108.11      107.41      3.30 o 
  -1  17   3        9.87       22.78      1.61 o 
   0  17   3      131.60      111.07      3.33 o 
   1  17   3      103.38      103.75      4.90 o 
   2  17   3        0.08        1.38      1.30 o 
   3  17   3       65.69       69.68      2.57 o 
   4  17   3       70.04       84.01      2.02 o 
  -3  18   3        6.78        2.50      1.33 o 
  -2  18   3      116.06      142.98      5.66 o 
  -1  18   3       18.19       16.16      1.48 o 
   0  18   3        0.02        1.10      1.47 o 
   1  18   3        4.25        0.64      1.25 o 
   2  18   3       13.53       25.48      1.38 o 
  -1  19   3        0.93        3.46      1.40 o 
   0  19   3       84.35       65.79      2.02 o 
 -10   0   4      135.96      121.61      4.08 o 
  -9   0   4       73.73       52.84      2.39 o 
  -8   0   4      138.56      144.66      2.31 o 
  -7   0   4       15.30        9.54      2.00 o 
  -6   0   4      158.88      126.41      5.82 o 
  -5   0   4      673.26      718.22     10.31 o 
  -4   0   4      327.57      374.56     12.78 o 
  -3   0   4      749.67      634.69     45.85 o 
  -2   0   4      739.48      562.40     48.43 o 
  -1   0   4       41.50       53.57      3.10 o 
   0   0   4     2140.12     1961.83     47.65 o 
   1   0   4      721.13      616.87     27.27 o 
   2   0   4     7288.18     6803.95    112.82 o 
   3   0   4      609.03      653.28     30.46 o 
   4   0   4     1103.49     1089.26     68.37 o 
   5   0   4       51.54       53.10      4.78 o 
   6   0   4       12.10        9.59      3.70 o 
   7   0   4      153.16      138.74     15.29 o 
   8   0   4        2.36        4.54      1.87 o 
   9   0   4       38.12       32.78      2.27 o 
 -10   1   4        1.43        5.66      1.50 o 
  -9   1   4        9.30        4.15      1.10 o 
  -8   1   4       13.89       29.51      1.24 o 
  -7   1   4      244.67      219.30      4.86 o 
  -6   1   4       83.45       86.27      2.08 o 
  -5   1   4       45.45       50.43      1.87 o 
  -4   1   4        1.18        1.26      1.59 o 
  -3   1   4      439.50      365.08      4.18 o 
  -2   1   4     1222.92     1011.77     26.70 o 
  -1   1   4      166.79      178.56      6.69 o 
   0   1   4       41.02       37.80      2.41 o 
   1   1   4      697.09      697.39     11.84 o 
   2   1   4     3693.76     3646.29    100.14 o 
   3   1   4      784.62      762.16     16.36 o 
   4   1   4        0.52        0.99      2.11 o 
   5   1   4       17.61        7.91      2.16 o 
   6   1   4       14.89       17.67      1.91 o 
   7   1   4       78.42       64.29      2.51 o 
   8   1   4      125.06      112.05      5.03 o 
   9   1   4       11.83       12.88      1.53 o 
 -10   2   4       42.58       39.07      1.60 o 
  -9   2   4        3.55        9.83      1.25 o 
  -8   2   4       43.65       45.77      1.62 o 
  -7   2   4       98.23      116.40      2.38 o 
  -6   2   4      128.00      104.74      2.27 o 
  -5   2   4      151.29      185.45      2.70 o 
  -4   2   4     2275.36     2228.29     59.32 o 
  -3   2   4       81.01       95.35      3.04 o 
  -2   2   4        5.06        0.39      1.60 o 
  -1   2   4      823.08      852.99     30.46 o 
   0   2   4     1577.32     1686.86     56.27 o 
   1   2   4     3226.77     3420.79    104.39 o 
   2   2   4      461.46      393.92     13.00 o 
   3   2   4      135.25      143.95      3.23 o 
   4   2   4       40.48       37.84      2.07 o 
   5   2   4      163.32      179.55      7.82 o 
   6   2   4       60.24       58.41      2.84 o 
   7   2   4       30.13       23.27      2.28 o 
   8   2   4        0.57        1.09      1.74 o 
   9   2   4        0.04        1.95      1.64 o 
 -10   3   4        7.76        3.76      1.39 o 
  -9   3   4       37.15       27.32      1.58 o 
  -8   3   4      462.80      430.74     13.25 o 
  -7   3   4      546.87      540.41     13.80 o 
  -6   3   4      537.81      499.07      9.60 o 
  -5   3   4       55.92       42.95      1.99 o 
  -4   3   4      250.93      208.28      6.26 o 
  -3   3   4     3235.91     3179.39     51.32 o 
  -2   3   4     1475.59     1375.08     69.14 o 
  -1   3   4        1.43        3.81      1.87 o 
   0   3   4       11.13       23.32      2.06 o 
   1   3   4      404.99      455.47      9.62 o 
   2   3   4     1880.33     1747.14     31.22 o 
   3   3   4     1977.68     2026.32     64.78 o 
   4   3   4      102.47      118.27      3.82 o 
   5   3   4      657.34      726.29     26.93 o 
   6   3   4       22.47       35.27      2.23 o 
   7   3   4      407.82      446.97     15.69 o 
   8   3   4      299.91      310.56     10.67 o 
   9   3   4      107.76      105.05      4.00 o 
 -10   4   4       42.48       42.94      1.60 o 
  -9   4   4       13.04        7.79      1.32 o 
  -8   4   4        6.04       12.80      1.74 o 
  -7   4   4      368.24      342.73     10.65 o 
  -6   4   4      675.77      680.64     17.55 o 
  -5   4   4       32.57       22.68      1.55 o 
  -4   4   4     1158.71     1078.24     23.39 o 
  -3   4   4        2.45        2.14      1.68 o 
  -2   4   4     1311.25     1383.13     15.75 o 
  -1   4   4      693.33      792.23     15.30 o 
   0   4   4      435.74      503.10      9.96 o 
   1   4   4     2207.99     2411.18     74.93 o 
   2   4   4      160.89      134.57      2.99 o 
   3   4   4      131.89      160.76      4.53 o 
   4   4   4      863.07      939.98     31.27 o 
   5   4   4       83.45       83.42      2.57 o 
   6   4   4      244.72      278.49     10.79 o 
   7   4   4        9.47       12.01      1.83 o 
   8   4   4        1.53        4.15      2.00 o 
   9   4   4        5.01        6.76      1.75 o 
 -10   5   4        0.27        2.34      1.38 o 
  -9   5   4        7.73        3.57      1.44 o 
  -8   5   4       26.55       22.51      1.86 o 
  -7   5   4       48.67       44.01      2.18 o 
  -6   5   4       73.92       91.52      3.96 o 
  -5   5   4       54.34       42.83      1.46 o 
  -4   5   4       99.81      114.25      2.00 o 
  -3   5   4     1619.74     1604.45     33.49 o 
  -2   5   4       96.07      143.26      2.70 o 
  -1   5   4      787.42      831.55     16.41 o 
   0   5   4     1007.95     1187.35     23.78 o 
   1   5   4      504.49      529.31     16.56 o 
   2   5   4        6.48       15.04      2.01 o 
   3   5   4      727.46      728.71     18.01 o 
   4   5   4       15.34       10.98      1.97 o 
   5   5   4      188.43      166.89      7.94 o 
   6   5   4        5.83       17.59      1.93 o 
   7   5   4        5.61        9.35      1.80 o 
   8   5   4       92.68       89.14      3.31 o 
   9   5   4       16.08       10.18      1.66 o 
 -10   6   4       84.86       77.06      1.91 o 
  -9   6   4      125.86      125.01      6.39 o 
  -8   6   4      148.72      146.62      4.09 o 
  -7   6   4      458.07      453.52      5.16 o 
  -6   6   4      463.42      482.40     10.09 o 
  -5   6   4      672.60      650.11     21.75 o 
  -4   6   4      205.42      189.39      4.16 o 
  -3   6   4      164.72      264.82      6.02 o 
  -2   6   4      231.60      241.43      5.91 o 
  -1   6   4       74.93       69.93      2.88 o 
   0   6   4       73.16       70.49      1.82 o 
   1   6   4      237.14      218.36      6.40 o 
   2   6   4       23.35       19.45      1.76 o 
   3   6   4      374.31      402.52     16.20 o 
   4   6   4      804.50      830.61     15.41 o 
   5   6   4       51.01       46.42      2.35 o 
   6   6   4      265.19      319.29     10.39 o 
   7   6   4      104.44      146.66      7.03 o 
   8   6   4      169.22      158.47      6.51 o 
 -10   7   4       15.22       13.28      1.79 o 
  -9   7   4      114.57      107.85      4.82 o 
  -8   7   4      233.12      193.14      4.97 o 
  -7   7   4        9.31       14.94      1.68 o 
  -6   7   4       91.46       84.98      2.69 o 
  -5   7   4       30.18       12.68      1.60 o 
  -4   7   4       51.38       27.46      1.51 o 
  -3   7   4     1712.54     1840.32     50.01 o 
  -2   7   4       99.12      126.20      4.29 o 
  -1   7   4      420.45      477.82      6.70 o 
   0   7   4      191.65      228.42      7.95 o 
   1   7   4       60.89       97.56      2.61 o 
   2   7   4      605.44      746.47     19.85 o 
   3   7   4     1152.02      997.48     27.94 o 
   4   7   4       74.80       55.39      2.32 o 
   5   7   4        1.56       -1.00      1.88 o 
   6   7   4       76.55       89.69      4.25 o 
   7   7   4       26.08       28.51      1.97 o 
   8   7   4        1.70        7.24      1.90 o 
  -9   8   4       16.35       29.79      1.75 o 
  -8   8   4       13.18        9.67      1.73 o 
  -7   8   4        2.56        6.94      1.48 o 
  -6   8   4      122.37      178.37      2.05 o 
  -5   8   4      272.69      240.65      7.91 o 
  -4   8   4        1.33        2.00      1.52 o 
  -3   8   4        8.60       18.65      1.47 o 
  -2   8   4        0.46        1.30      1.44 o 
  -1   8   4      133.87      138.78      4.13 o 
   0   8   4       23.62       17.29      1.46 o 
   1   8   4       26.21       12.62      1.45 o 
   2   8   4      197.21      242.50      9.26 o 
   3   8   4        1.07        1.22      1.90 o 
   4   8   4        2.66        2.22      1.72 o 
   5   8   4        0.02        2.12      2.39 o 
   6   8   4       85.39      127.99      2.43 o 
   7   8   4        9.90       23.76      1.98 o 
   8   8   4        5.13        4.42      1.86 o 
  -9   9   4       28.31       30.44      2.26 o 
  -8   9   4       31.02        7.23      1.63 o 
  -7   9   4       21.46       25.64      1.37 o 
  -6   9   4       92.08       85.70      2.85 o 
  -5   9   4      109.74       51.79      1.77 o 
  -4   9   4       50.11       25.12      1.81 o 
  -3   9   4      795.97      832.87     26.01 o 
  -2   9   4      532.92      618.90     22.62 o 
  -1   9   4      952.66      988.25     25.50 o 
   0   9   4      153.08      208.14      4.77 o 
   1   9   4       47.96       36.72      1.72 o 
   2   9   4       50.37       39.58      1.98 o 
   3   9   4     1812.04     1840.59     47.21 o 
   4   9   4        1.89        2.09      1.84 o 
   5   9   4        1.15        1.84      2.26 o 
   6   9   4      269.28      306.54      5.69 o 
   7   9   4       74.65       70.39      2.66 o 
   8   9   4        2.29       11.51      1.63 o 
  -9  10   4        5.13       13.22      1.78 o 
  -8  10   4      186.47      181.82      5.56 o 
  -7  10   4        0.87        6.11      1.34 o 
  -6  10   4      121.91      174.01      5.27 o 
  -5  10   4      269.58      251.09      6.28 o 
  -4  10   4       61.52       54.51      1.58 o 
  -3  10   4        6.74        7.99      1.50 o 
  -2  10   4       15.55       28.53      1.66 o 
  -1  10   4       23.95       46.49      1.60 o 
   0  10   4       27.26       22.19      1.70 o 
   1  10   4      993.08      981.63     33.47 o 
   2  10   4        0.07        1.71      1.84 o 
   3  10   4      295.60      308.49     11.14 o 
   4  10   4      110.07       94.76      2.13 o 
   5  10   4        3.20        4.03      1.80 o 
   6  10   4        5.04        2.19      1.69 o 
   7  10   4        4.12       15.62      1.73 o 
  -8  11   4        2.15       15.26      1.74 o 
  -7  11   4        9.71        3.89      1.19 o 
  -6  11   4        8.45        8.69      1.29 o 
  -5  11   4       24.22        4.16      1.40 o 
  -4  11   4       23.64       20.39      1.41 o 
  -3  11   4       24.19       23.15      1.72 o 
  -2  11   4       10.57        4.65      1.56 o 
  -1  11   4        8.34       19.90      1.48 o 
   0  11   4      870.37      864.71     20.91 o 
   1  11   4      372.55      357.85      7.91 o 
   2  11   4        9.33        4.40      1.80 o 
   3  11   4        1.76        7.98      1.78 o 
   4  11   4       33.51       19.23      1.82 o 
   5  11   4        2.79        3.81      1.65 o 
   6  11   4       48.76       54.88      2.44 o 
   7  11   4       47.88       38.28      1.83 o 
  -8  12   4        9.52        4.88      1.55 o 
  -7  12   4       10.90       21.15      1.38 o 
  -6  12   4      245.54      286.56      7.51 o 
  -5  12   4      175.93      173.47      6.75 o 
  -4  12   4      385.65      309.96      3.93 o 
  -3  12   4      148.80      107.64      3.75 o 
  -2  12   4      563.50      557.22     17.24 o 
  -1  12   4      150.47      177.38      7.16 o 
   0  12   4       49.69       41.33      2.39 o 
   1  12   4      153.45      200.91      6.41 o 
   2  12   4       38.81       21.03      1.96 o 
   3  12   4       38.38       31.76      1.57 o 
   4  12   4      171.62      112.27      3.40 o 
   5  12   4      141.26      194.56      7.83 o 
   6  12   4       21.67       12.74      2.01 o 
   7  12   4        9.22        8.87      1.67 o 
  -7  13   4      114.70       92.70      3.34 o 
  -6  13   4        8.27       16.56      1.34 o 
  -5  13   4        0.32       11.82      1.23 o 
  -4  13   4      272.23      242.71      6.38 o 
  -3  13   4      131.73      122.36      2.87 o 
  -2  13   4      623.91      713.12     11.42 o 
  -1  13   4        0.19        2.11      1.56 o 
   0  13   4     1003.50     1052.92     32.59 o 
   1  13   4      304.28      309.36      6.83 o 
   2  13   4      927.59      979.21     38.98 o 
   3  13   4      578.66      509.87     22.20 o 
   4  13   4        0.18        4.47      1.84 o 
   5  13   4       32.28       28.23      1.77 o 
   6  13   4       69.85       81.28      2.13 o 
  -7  14   4       24.45       33.45      1.36 o 
  -6  14   4       11.18       24.51      1.30 o 
  -5  14   4        0.71        5.11      1.19 o 
  -4  14   4       74.44       43.19      1.63 o 
  -3  14   4        1.62        0.54      1.45 o 
  -2  14   4       42.01       45.04      2.28 o 
  -1  14   4      279.40      211.29      7.86 o 
   0  14   4       18.22       30.13      1.51 o 
   1  14   4      144.33      144.03      4.39 o 
   2  14   4      183.99      211.05      6.65 o 
   3  14   4       22.69       20.98      1.53 o 
   4  14   4       63.04       41.57      2.22 o 
   5  14   4        7.62       18.62      1.65 o 
   6  14   4        3.62        7.23      1.82 o 
  -6  15   4      105.16      120.26      1.79 o 
  -5  15   4        0.03        6.61      1.32 o 
  -4  15   4       46.86       53.43      2.45 o 
  -3  15   4       27.03       17.08      1.55 o 
  -2  15   4       19.98       42.74      1.59 o 
  -1  15   4       38.04       50.40      1.57 o 
   0  15   4       16.66       23.29      1.59 o 
   1  15   4       15.24       22.94      1.64 o 
   2  15   4       73.04       78.68      2.46 o 
   3  15   4       39.77       25.24      1.84 o 
   4  15   4        4.08        1.93      1.62 o 
   5  15   4        0.99        5.07      2.23 o 
  -5  16   4       22.71       27.95      1.48 o 
  -4  16   4       79.83       41.76      1.58 o 
  -3  16   4       35.15       20.93      1.50 o 
  -2  16   4       54.91       46.32      4.17 o 
  -1  16   4        5.40       16.00      1.42 o 
   0  16   4       25.87       32.75      1.52 o 
   1  16   4      189.46      200.47      7.11 o 
   2  16   4        8.59        4.84      1.65 o 
   3  16   4       11.00       12.56      1.70 o 
   4  16   4       45.07       49.46      2.00 o 
  -4  17   4       18.03       26.09      1.82 o 
  -3  17   4        0.76        0.16      1.29 o 
  -2  17   4        8.50        9.10      1.42 o 
  -1  17   4       51.67       48.46      1.64 o 
   0  17   4       20.30       46.27      1.39 o 
   1  17   4       13.91        4.20      1.45 o 
   2  17   4       19.05       16.18      1.65 o 
   3  17   4       26.74       22.29      1.43 o 
  -3  18   4        5.88        3.86      1.49 o 
  -2  18   4      113.24      101.95      2.47 o 
  -1  18   4       10.38       23.85      1.54 o 
   0  18   4        8.79       11.79      1.52 o 
   1  18   4       27.52       32.67      1.71 o 
   2  18   4       51.74       39.39      1.61 o 
 -10   0   5       37.46       39.16      2.01 o 
  -9   0   5        2.88        6.51      1.81 o 
  -8   0   5      323.34      330.02     19.14 o 
  -7   0   5       27.65       32.56      2.49 o 
  -6   0   5      239.71      234.93      2.87 o 
  -5   0   5        3.16        1.00      1.67 o 
  -4   0   5      140.65      109.63      7.98 o 
  -3   0   5     2254.25     2167.88    182.97 o 
  -2   0   5     1488.80     1493.99    100.21 o 
  -1   0   5      772.20      644.58     21.32 o 
   0   0   5      397.99      507.14      4.88 o 
   1   0   5      748.96      787.43     31.05 o 
   2   0   5        0.55        0.97      2.86 o 
   3   0   5      378.69      415.36     22.58 o 
   4   0   5      298.20      309.14     11.22 o 
   5   0   5       46.10       48.16      5.25 o 
   6   0   5       20.12       34.46      4.69 o 
   7   0   5       13.34       26.09      2.93 o 
   8   0   5       28.82       27.01      2.77 o 
   9   0   5        8.92        4.36      2.32 o 
 -10   1   5       82.64       76.26      1.49 o 
  -9   1   5       52.20       34.33      1.29 o 
  -8   1   5        4.01        5.83      1.30 o 
  -7   1   5      272.34      271.97      6.76 o 
  -6   1   5      905.29      831.86     12.95 o 
  -5   1   5      234.59      265.72      6.71 o 
  -4   1   5      164.63      178.54      2.63 o 
  -3   1   5       19.76       35.00      1.64 o 
  -2   1   5      660.86      713.03     17.99 o 
  -1   1   5       81.30       90.87      2.16 o 
   0   1   5     1091.89     1145.19     26.66 o 
   1   1   5      180.79      164.33      2.50 o 
   2   1   5      182.23      158.57      3.49 o 
   3   1   5      174.32      157.96      5.95 o 
   4   1   5       32.91       38.22      1.85 o 
   5   1   5      562.23      574.31     16.05 o 
   6   1   5       50.63       57.42      2.48 o 
   7   1   5       74.51       80.36      4.42 o 
   8   1   5       85.26       98.12      3.32 o 
   9   1   5       66.54       60.58      2.03 o 
 -10   2   5        2.52        3.13      1.20 o 
  -9   2   5       65.29       74.47      2.47 o 
  -8   2   5      534.19      542.55      9.22 o 
  -7   2   5       11.62       10.75      1.59 o 
  -6   2   5       26.83       28.35      1.83 o 
  -5   2   5      705.30      643.07     15.18 o 
  -4   2   5      155.50      144.68      5.12 o 
  -3   2   5      138.77      136.26      4.52 o 
  -2   2   5     1434.44     1611.18     55.42 o 
  -1   2   5      681.46      773.73     25.50 o 
   0   2   5     5378.43     5384.46     68.37 o 
   1   2   5       18.61        8.12      2.01 o 
   2   2   5       53.70       41.48      2.14 o 
   3   2   5       88.10       75.84      3.24 o 
   4   2   5       65.07       40.07      2.21 o 
   5   2   5       42.44       70.07      3.16 o 
   6   2   5      309.20      314.46     10.08 o 
   7   2   5      103.83      100.31      2.59 o 
   8   2   5        1.42        2.68      1.89 o 
 -10   3   5        0.63        1.53      1.25 o 
  -9   3   5       12.81       11.06      1.43 o 
  -8   3   5       41.45       32.72      1.77 o 
  -7   3   5      421.22      428.69      8.65 o 
  -6   3   5      311.76      284.51      4.71 o 
  -5   3   5      135.74      128.26      5.14 o 
  -4   3   5      507.01      550.75     13.99 o 
  -3   3   5       16.97        9.51      1.67 o 
  -2   3   5       53.60       56.53      1.68 o 
  -1   3   5      954.77      958.75     17.01 o 
   0   3   5     1463.71     1561.97     38.63 o 
   1   3   5      318.54      405.35     10.07 o 
   2   3   5      115.81      101.52      3.08 o 
   3   3   5      786.76      713.17     30.58 o 
   4   3   5       20.09       16.50      1.90 o 
   5   3   5       48.92       57.79      2.42 o 
   6   3   5        0.45        2.60      1.82 o 
   7   3   5      171.66      165.52      7.68 o 
   8   3   5       18.06       26.80      2.08 o 
 -10   4   5       18.91       16.74      1.48 o 
  -9   4   5      110.16       92.64      1.62 o 
  -8   4   5      360.70      355.68     12.57 o 
  -7   4   5       43.13       43.77      1.75 o 
  -6   4   5        0.83        2.10      1.70 o 
  -5   4   5      440.74      402.07     16.68 o 
  -4   4   5       86.56       78.77      2.33 o 
  -3   4   5       24.17       36.32      1.50 o 
  -2   4   5        7.81        4.65      1.74 o 
  -1   4   5      614.05      608.61      4.87 o 
   0   4   5      534.45      409.30     11.15 o 
   1   4   5       30.88       32.49      1.84 o 
   2   4   5      526.22      406.96      4.84 o 
   3   4   5       65.55      102.97      2.99 o 
   4   4   5        7.07        5.65      1.93 o 
   5   4   5      187.61      208.70      8.92 o 
   6   4   5      368.62      349.92     16.20 o 
   7   4   5       63.22       65.65      2.39 o 
   8   4   5       34.60       30.83      2.23 o 
 -10   5   5       84.47       98.97      3.83 o 
  -9   5   5        9.01       11.17      2.45 o 
  -8   5   5       90.85       82.09      1.76 o 
  -7   5   5      380.64      379.28     12.47 o 
  -6   5   5        8.99       10.67      1.51 o 
  -5   5   5       34.54       34.31      1.51 o 
  -4   5   5       18.66       17.27      1.44 o 
  -3   5   5       82.70      113.20      1.88 o 
  -2   5   5      162.14      172.55      5.20 o 
  -1   5   5     4258.86     4575.85    105.67 o 
   0   5   5      222.54      196.97      6.13 o 
   1   5   5      141.08      150.15      2.59 o 
   2   5   5       39.46       26.85      1.92 o 
   3   5   5      380.58      387.67      9.52 o 
   4   5   5       79.96       85.74      5.65 o 
   5   5   5      486.55      538.87     22.14 o 
   6   5   5      131.83      124.21      3.30 o 
   7   5   5      281.61      270.79     11.67 o 
   8   5   5      154.61      180.69      5.45 o 
 -10   6   5       20.52       28.08      1.79 o 
  -9   6   5       18.45        7.71      1.77 o 
  -8   6   5      132.87      118.95      2.24 o 
  -7   6   5      278.91      289.65      5.80 o 
  -6   6   5      110.81      106.94      2.62 o 
  -5   6   5       30.15       54.67      1.52 o 
  -4   6   5       56.62       67.06      1.63 o 
  -3   6   5       91.19       69.08      1.58 o 
  -2   6   5        2.83        6.15      1.53 o 
  -1   6   5      288.74      277.41      9.10 o 
   0   6   5     1111.09     1287.16     27.92 o 
   1   6   5       61.89       31.08      1.70 o 
   2   6   5      216.15      240.13      6.09 o 
   3   6   5      172.70      214.23      7.28 o 
   4   6   5       56.12       45.59      2.08 o 
   5   6   5        0.17        2.54      2.36 o 
   6   6   5       22.09       25.44      2.26 o 
   7   6   5        4.19        3.91      1.97 o 
   8   6   5      329.93      359.97     12.13 o 
  -9   7   5       14.83        3.07      1.58 o 
  -8   7   5       32.28       35.54      1.94 o 
  -7   7   5      339.58      293.39      5.78 o 
  -6   7   5       79.09       86.27      2.31 o 
  -5   7   5       80.60       80.20      3.19 o 
  -4   7   5        6.06        6.09      1.40 o 
  -3   7   5        0.17       11.00      1.40 o 
  -2   7   5       14.94       50.18      1.59 o 
  -1   7   5       50.88       49.12      1.60 o 
   0   7   5      244.57      196.33      4.44 o 
   1   7   5       13.40       11.84      1.51 o 
   2   7   5        3.74       12.23      1.82 o 
   3   7   5       59.26       57.91      2.56 o 
   4   7   5      153.87      160.86      4.54 o 
   5   7   5      245.61      255.82     10.12 o 
   6   7   5       12.26        3.88      1.93 o 
   7   7   5      114.62       94.73      4.28 o 
   8   7   5       21.37       22.71      2.03 o 
  -9   8   5       93.60      106.06      2.78 o 
  -8   8   5        9.44        5.56      1.61 o 
  -7   8   5      205.25      188.80      3.67 o 
  -6   8   5      674.94      599.74     12.87 o 
  -5   8   5      297.33      412.83     12.42 o 
  -4   8   5      153.74      139.45      4.90 o 
  -3   8   5      415.36      430.89      9.75 o 
  -2   8   5      359.89      292.95      6.83 o 
  -1   8   5        1.12        3.40      1.32 o 
   0   8   5      467.15      415.39      8.40 o 
   1   8   5      908.32      997.59     23.89 o 
   2   8   5      110.44      144.88      4.55 o 
   3   8   5      191.25      227.84      8.90 o 
   4   8   5       54.91       69.62      2.68 o 
   5   8   5        0.32        2.57      1.87 o 
   6   8   5      128.75      131.85      5.35 o 
   7   8   5        5.07       12.40      2.19 o 
   8   8   5       44.19       63.30      2.84 o 
  -9   9   5        0.01        4.25      1.59 o 
  -8   9   5       30.78       37.62      1.83 o 
  -7   9   5       67.01       51.64      1.38 o 
  -6   9   5        4.14       13.06      1.38 o 
  -5   9   5      114.52      103.15      3.30 o 
  -4   9   5       43.05       36.13      1.83 o 
  -3   9   5      218.73      214.68      5.46 o 
  -2   9   5      210.55      198.92      4.96 o 
  -1   9   5      461.36      475.17     14.17 o 
   0   9   5        0.20        0.92      1.33 o 
   1   9   5       31.97       24.43      1.51 o 
   2   9   5        6.44        6.15      1.68 o 
   3   9   5       94.10      105.21      2.01 o 
   4   9   5      132.24      131.03      3.45 o 
   5   9   5       22.92       19.32      2.40 o 
   6   9   5        7.23        7.70      1.97 o 
   7   9   5        0.09        3.36      1.83 o 
  -8  10   5       20.70        8.45      1.54 o 
  -7  10   5      153.29      158.65      3.65 o 
  -6  10   5      143.01      118.80      2.45 o 
  -5  10   5       33.34       69.85      1.50 o 
  -4  10   5      149.05      159.43      4.86 o 
  -3  10   5        0.06        1.25      1.27 o 
  -2  10   5      169.74      233.76      5.38 o 
  -1  10   5       25.26       32.85      1.69 o 
   0  10   5       12.67       17.98      1.50 o 
   1  10   5      733.26      721.20     22.08 o 
   2  10   5        0.62        1.82      1.67 o 
   3  10   5       23.77       39.41      2.17 o 
   4  10   5      119.51      133.40      8.44 o 
   5  10   5       43.90       64.35      2.30 o 
   6  10   5       53.31       33.01      1.97 o 
   7  10   5        4.50        3.92      1.96 o 
  -8  11   5       37.53       55.79      2.66 o 
  -7  11   5       20.86       11.34      1.32 o 
  -6  11   5       20.92       44.16      2.03 o 
  -5  11   5        2.84        1.55      1.52 o 
  -4  11   5      210.30      267.17     12.38 o 
  -3  11   5       11.65        0.57      1.43 o 
  -2  11   5      560.32      534.75     20.69 o 
  -1  11   5     1749.32     1775.44     54.57 o 
   0  11   5        0.57        1.80      1.59 o 
   1  11   5      352.61      327.80      9.36 o 
   2  11   5      161.70      188.50      4.93 o 
   3  11   5       96.17      126.43      4.44 o 
   4  11   5       31.92       63.64      5.02 o 
   5  11   5      114.53      110.07      3.28 o 
   6  11   5       99.35       83.21      2.63 o 
   7  11   5        2.24        0.69      1.71 o 
  -8  12   5       32.20       13.14      1.52 o 
  -7  12   5      103.62       91.54      2.91 o 
  -6  12   5       19.04       17.55      1.21 o 
  -5  12   5       48.73       95.06      2.00 o 
  -4  12   5      106.38      113.50      4.89 o 
  -3  12   5       19.22       22.99      1.52 o 
  -2  12   5      370.54      308.41     14.71 o 
  -1  12   5        5.22        5.26      1.50 o 
   0  12   5       42.70       31.93      1.77 o 
   1  12   5       13.37       16.46      1.64 o 
   2  12   5       17.60       11.47      1.61 o 
   3  12   5       54.41       51.14      2.00 o 
   4  12   5       21.37       15.30      1.87 o 
   5  12   5       25.29       44.78      2.20 o 
   6  12   5       10.20        6.06      1.89 o 
  -7  13   5       61.39       32.42      1.57 o 
  -6  13   5       35.40       51.73      1.42 o 
  -5  13   5       13.35       20.02      1.54 o 
  -4  13   5       11.08       23.95      1.15 o 
  -3  13   5      169.34      186.04      6.78 o 
  -2  13   5      396.91      381.99     10.50 o 
  -1  13   5       15.13       34.78      1.49 o 
   0  13   5      879.56      971.53      9.95 o 
   1  13   5      577.92      589.15     12.61 o 
   2  13   5       38.95       40.08      2.37 o 
   3  13   5      213.17      247.79     13.73 o 
   4  13   5       24.88       50.67      2.11 o 
   5  13   5        8.08        3.28      1.92 o 
   6  13   5        0.57        4.45      1.53 o 
  -7  14   5       12.38        9.57      1.27 o 
  -6  14   5       22.84       16.13      1.58 o 
  -5  14   5        4.74       17.02      1.32 o 
  -4  14   5       64.54       81.61      2.37 o 
  -3  14   5      194.54      218.18      9.01 o 
  -2  14   5      543.74      450.10      9.62 o 
  -1  14   5      186.75      206.03      5.80 o 
   0  14   5      629.22      576.18     12.42 o 
   1  14   5      142.75      192.41      3.36 o 
   2  14   5       42.73       44.47      1.77 o 
   3  14   5        5.95       10.79      1.50 o 
   4  14   5       86.02       95.74      5.23 o 
   5  14   5        9.79        1.73      1.69 o 
  -6  15   5       43.31       53.16      1.58 o 
  -5  15   5        9.16       23.85      1.45 o 
  -4  15   5       27.69       49.39      1.72 o 
  -3  15   5       39.20       36.58      1.52 o 
  -2  15   5       17.90       31.21      1.42 o 
  -1  15   5       12.33        4.75      1.42 o 
   0  15   5        1.59        3.63      1.49 o 
   1  15   5        6.76        3.62      1.58 o 
   2  15   5       38.61       63.93      3.13 o 
   3  15   5       29.63       18.39      1.59 o 
   4  15   5       74.51       74.32      3.55 o 
  -5  16   5       13.14       19.43      1.37 o 
  -4  16   5        0.27        2.58      1.41 o 
  -3  16   5        0.31        3.02      1.14 o 
  -2  16   5       16.20        6.77      1.51 o 
  -1  16   5        3.29        2.11      1.60 o 
   0  16   5       16.36       12.07      1.52 o 
   1  16   5       87.07      110.37      2.38 o 
   2  16   5        7.73        4.76      1.54 o 
   3  16   5        1.14        3.40      1.61 o 
  -4  17   5       90.02      112.14      2.52 o 
  -3  17   5       98.92       91.14      2.77 o 
  -2  17   5        0.07        3.12      1.32 o 
  -1  17   5      100.30       78.18      3.17 o 
   0  17   5       58.72       57.83      2.16 o 
   1  17   5        0.09        2.41      1.56 o 
   2  17   5      117.02      135.20      3.47 o 
  -1  18   5        6.23        6.84      1.42 o 
   0  18   5        8.49        2.10      1.50 o 
 -10   0   6        1.38        2.85      1.44 o 
  -9   0   6       90.13       83.07      2.01 o 
  -8   0   6      239.68      209.90     10.58 o 
  -7   0   6       28.75       30.38      1.79 o 
  -6   0   6        8.00        7.96      1.70 o 
  -5   0   6      137.21      153.44     11.76 o 
  -4   0   6      220.05      238.99     13.92 o 
  -3   0   6     2898.26     2725.35     35.87 o 
  -2   0   6      111.48       95.84      7.21 o 
  -1   0   6     4705.59     5116.67     52.79 o 
   0   0   6     2808.94     3194.46     59.83 o 
   1   0   6      160.00      230.55      8.46 o 
   2   0   6      975.77      950.10     60.91 o 
   3   0   6     1268.22     1210.70     99.41 o 
   4   0   6      406.65      408.67     23.84 o 
   5   0   6       89.05       90.99      5.91 o 
   6   0   6        2.55        1.64      2.97 o 
   7   0   6      156.28      185.03      9.13 o 
   8   0   6      109.54      108.58      3.25 o 
 -10   1   6      178.63      163.96      4.90 o 
  -9   1   6       14.99        9.51      1.01 o 
  -8   1   6        8.59        2.42      1.17 o 
  -7   1   6      162.79      151.84      3.24 o 
  -6   1   6      126.00      132.50      3.42 o 
  -5   1   6      606.02      677.41     19.95 o 
  -4   1   6     1483.14     1460.72     38.07 o 
  -3   1   6      772.74      748.93     15.49 o 
  -2   1   6      504.26      473.66     18.77 o 
  -1   1   6       13.49       24.84      1.66 o 
   0   1   6      387.61      399.59     11.32 o 
   1   1   6       10.96        9.73      1.98 o 
   2   1   6      140.25      140.66      4.28 o 
   3   1   6       64.63       58.03      2.89 o 
   4   1   6       33.35       40.09      2.12 o 
   5   1   6     1269.26     1226.14     77.33 o 
   6   1   6       87.99       85.29      6.33 o 
   7   1   6       28.52       24.46      2.33 o 
   8   1   6        3.82        6.81      1.82 o 
 -10   2   6       17.43       10.84      1.27 o 
  -9   2   6      101.81       97.56      1.49 o 
  -8   2   6       73.60       65.56      1.89 o 
  -7   2   6        8.43       11.00      1.31 o 
  -6   2   6        1.71        3.14      1.35 o 
  -5   2   6      120.60      129.02      2.53 o 
  -4   2   6       44.97       38.66      2.19 o 
  -3   2   6     3351.49     3076.07     83.50 o 
  -2   2   6       47.17       54.02      2.60 o 
  -1   2   6     1161.77     1112.24     21.71 o 
   0   2   6     1426.78     1374.24     29.95 o 
   1   2   6       27.45       30.37      1.86 o 
   2   2   6      225.18      224.73      4.09 o 
   3   2   6       10.74       12.13      2.01 o 
   4   2   6        1.59        2.92      1.62 o 
   5   2   6      319.57      343.32     23.44 o 
   6   2   6       79.49       73.32      4.82 o 
   7   2   6       80.44       78.89      2.82 o 
   8   2   6       23.08       13.53      2.31 o 
 -10   3   6       79.00       88.96      2.57 o 
  -9   3   6       57.63       53.60      2.25 o 
  -8   3   6       59.95       60.64      1.85 o 
  -7   3   6        6.21        8.93      1.58 o 
  -6   3   6      141.47      142.54      3.19 o 
  -5   3   6      168.12      193.96      4.28 o 
  -4   3   6      288.60      295.92      4.74 o 
  -3   3   6      479.06      498.78     10.73 o 
  -2   3   6      283.13      230.87      9.88 o 
  -1   3   6        5.86        7.43      1.76 o 
   0   3   6      465.65      430.06     11.61 o 
   1   3   6        1.25        3.62      1.67 o 
   2   3   6      536.25      503.67     10.33 o 
   3   3   6      984.75      990.17     42.62 o 
   4   3   6        0.71        2.24      1.85 o 
   5   3   6        0.80        0.53      2.22 o 
   6   3   6        1.13        1.35      2.36 o 
   7   3   6        0.01        2.04      2.41 o 
   8   3   6        3.83        4.95      2.37 o 
 -10   4   6        1.11        2.81      1.30 o 
  -9   4   6       54.92       55.62      2.07 o 
  -8   4   6       35.42       28.94      1.48 o 
  -7   4   6       17.36       16.47      1.47 o 
  -6   4   6       16.21       13.81      1.66 o 
  -5   4   6      187.76      222.94      7.57 o 
  -4   4   6      422.30      417.66     11.24 o 
  -3   4   6      608.34      577.65     15.29 o 
  -2   4   6      200.16      264.79      5.36 o 
  -1   4   6       69.15       73.00      1.85 o 
   0   4   6      112.09      124.93      3.11 o 
   1   4   6      269.80      235.55      4.01 o 
   2   4   6      423.46      416.60     13.35 o 
   3   4   6      253.69      205.43      7.35 o 
   4   4   6      260.11      255.53      7.79 o 
   5   4   6        1.17        4.14      2.15 o 
   6   4   6      569.96      566.99     28.21 o 
   7   4   6       15.93       15.55      2.41 o 
   8   4   6       37.67       35.62      2.49 o 
 -10   5   6      148.22      144.96      5.30 o 
  -9   5   6        8.97       19.70      1.67 o 
  -8   5   6      198.14      216.92      4.11 o 
  -7   5   6       59.77       71.49      3.63 o 
  -6   5   6       11.58        5.94      1.47 o 
  -5   5   6      110.13      106.08      1.92 o 
  -4   5   6       83.11       91.98      3.19 o 
  -3   5   6      151.99      162.49      5.49 o 
  -2   5   6       12.17       14.64      1.61 o 
  -1   5   6      359.80      367.05      9.84 o 
   0   5   6      132.11      160.39      4.72 o 
   1   5   6        0.53        2.82      1.70 o 
   2   5   6      480.17      483.80      7.39 o 
   3   5   6      263.31      286.22      6.21 o 
   4   5   6      284.33      327.75     11.34 o 
   5   5   6      597.27      631.63     32.27 o 
   6   5   6       59.96       61.73      2.87 o 
   7   5   6       27.37       28.68      2.26 o 
   8   5   6       86.41       82.85      3.09 o 
  -9   6   6        0.28        6.78      1.67 o 
  -8   6   6       39.84       53.82      1.67 o 
  -7   6   6        0.71        4.36      1.68 o 
  -6   6   6        0.16        0.79      1.68 o 
  -5   6   6      441.00      447.69     11.00 o 
  -4   6   6      336.48      314.08      3.64 o 
  -3   6   6     1591.62     1801.83     39.27 o 
  -2   6   6      539.06      599.20     16.46 o 
  -1   6   6      189.50      248.68      9.67 o 
   0   6   6       24.19       33.92      1.67 o 
   1   6   6      377.69      382.35      8.88 o 
   2   6   6      483.56      565.84     10.70 o 
   3   6   6      180.69      175.35      4.29 o 
   4   6   6        5.01        3.79      2.10 o 
   5   6   6       77.87       64.89      2.61 o 
   6   6   6        7.29        3.22      2.05 o 
   7   6   6        0.02        0.21      2.22 o 
  -9   7   6      128.22      147.75      5.09 o 
  -8   7   6       42.01       74.46      2.42 o 
  -7   7   6       12.56        8.19      1.47 o 
  -6   7   6       30.51       35.66      1.40 o 
  -5   7   6      595.79      524.41     11.37 o 
  -4   7   6      217.75      216.75      7.28 o 
  -3   7   6      242.04      253.38      3.84 o 
  -2   7   6        1.90        4.23      1.35 o 
  -1   7   6      130.59      108.38      2.84 o 
   0   7   6      355.09      367.20      8.91 o 
   1   7   6      261.37      260.45      7.66 o 
   2   7   6       20.14       42.93      2.03 o 
   3   7   6        0.28        1.89      1.72 o 
   4   7   6       25.31       22.07      1.95 o 
   5   7   6      333.72      331.15     11.78 o 
   6   7   6      157.45      162.29      3.63 o 
   7   7   6       39.53       47.40      2.74 o 
  -9   8   6       42.92       59.94      1.68 o 
  -8   8   6       19.13       32.31      2.04 o 
  -7   8   6       35.39       22.11      1.57 o 
  -6   8   6       95.01      133.81      1.69 o 
  -5   8   6      446.70      438.66     11.12 o 
  -4   8   6        1.59        6.66      1.30 o 
  -3   8   6      456.38      483.05      3.48 o 
  -2   8   6      689.62      747.71     23.21 o 
  -1   8   6      239.81      248.40      5.91 o 
   0   8   6      207.97      202.05      5.70 o 
   1   8   6       38.50       46.60      1.64 o 
   2   8   6       58.62       82.74      1.96 o 
   3   8   6       16.13       17.12      1.95 o 
   4   8   6       46.15       61.37      2.29 o 
   5   8   6       55.71       61.35      2.65 o 
   6   8   6        7.40       11.93      2.19 o 
   7   8   6       21.24       23.60      2.17 o 
  -9   9   6       27.98       36.77      1.69 o 
  -8   9   6        4.15        5.65      1.63 o 
  -7   9   6        6.73        7.70      1.54 o 
  -6   9   6      168.04      206.65      5.09 o 
  -5   9   6        4.98       16.32      1.35 o 
  -4   9   6       53.23       54.29      2.13 o 
  -3   9   6        4.90        8.17      1.55 o 
  -2   9   6        0.11        6.75      1.38 o 
  -1   9   6      158.60      170.95      2.95 o 
   0   9   6       84.05       72.16      1.67 o 
   1   9   6       80.67       88.76      3.03 o 
   2   9   6        7.64       23.03      1.72 o 
   3   9   6       42.82       41.01      2.24 o 
   4   9   6      187.75      151.21      6.51 o 
   5   9   6       41.87       77.21      2.84 o 
   6   9   6      168.62      136.22      5.76 o 
   7   9   6       37.25       37.21      2.28 o 
  -8  10   6       19.77       39.49      3.03 o 
  -7  10   6        3.71        2.36      1.42 o 
  -6  10   6      105.42       71.40      1.98 o 
  -5  10   6       10.48        3.63      1.28 o 
  -4  10   6      974.29      863.40     28.05 o 
  -3  10   6      399.90      483.24     17.02 o 
  -2  10   6        0.05        2.02      1.52 o 
  -1  10   6        5.61       10.73      1.40 o 
   0  10   6       25.60       24.71      1.54 o 
   1  10   6      264.38      263.47      7.12 o 
   2  10   6      106.15      108.82      4.45 o 
   3  10   6      281.05      280.14      5.77 o 
   4  10   6      198.64      209.37      7.77 o 
   5  10   6       39.04       28.89      2.59 o 
   6  10   6      103.53      135.81      9.81 o 
  -8  11   6        1.84        8.72      1.88 o 
  -7  11   6       75.98       71.88      2.45 o 
  -6  11   6       23.05       34.13      1.40 o 
  -5  11   6       11.60       25.64      1.23 o 
  -4  11   6      516.81      507.07     21.43 o 
  -3  11   6       73.79      106.07      2.85 o 
  -2  11   6      148.08      222.58      5.89 o 
  -1  11   6      326.01      389.42      9.19 o 
   0  11   6       43.35       48.37      1.54 o 
   1  11   6       54.33       68.09      2.60 o 
   2  11   6        7.13       11.78      1.79 o 
   3  11   6       47.44       56.17      2.59 o 
   4  11   6        2.00        2.48      1.86 o 
   5  11   6        4.03        1.98      1.99 o 
   6  11   6      239.46      209.08     11.39 o 
  -7  12   6       20.98       10.31      1.36 o 
  -6  12   6       25.24       16.23      1.25 o 
  -5  12   6       22.35       11.21      1.23 o 
  -4  12   6        4.49       15.74      1.25 o 
  -3  12   6       21.19       35.45      1.31 o 
  -2  12   6      238.99      231.23      7.62 o 
  -1  12   6      134.06      170.79      2.60 o 
   0  12   6       16.53       21.19      1.60 o 
   1  12   6       52.02       38.99      1.71 o 
   2  12   6      142.20      118.90      5.42 o 
   3  12   6       97.15       98.38      5.14 o 
   4  12   6        0.08        2.49      1.61 o 
   5  12   6        0.02        3.12      1.92 o 
  -7  13   6       51.05       56.03      1.58 o 
  -6  13   6        0.62        2.59      1.19 o 
  -5  13   6       57.68       26.89      1.34 o 
  -4  13   6        3.48        3.94      1.35 o 
  -3  13   6      122.68      103.86      2.00 o 
  -2  13   6      108.32       98.50      1.70 o 
  -1  13   6      104.82       73.74      3.20 o 
   0  13   6      144.21      115.13      2.97 o 
   1  13   6        1.74        5.39      1.48 o 
   2  13   6       24.28       21.03      1.65 o 
   3  13   6       76.40       81.55      2.97 o 
   4  13   6      147.48      160.42      7.43 o 
   5  13   6       35.34       37.46      1.98 o 
  -6  14   6        9.16        5.80      1.22 o 
  -5  14   6       12.95        5.11      1.20 o 
  -4  14   6       52.29       61.96      2.07 o 
  -3  14   6       53.59       59.29      2.19 o 
  -2  14   6      428.52      472.43     16.03 o 
  -1  14   6        9.31       22.61      1.51 o 
   0  14   6       90.73       93.15      3.26 o 
   1  14   6       52.01       37.08      1.89 o 
   2  14   6        7.10        2.62      1.66 o 
   3  14   6        1.22        3.02      1.62 o 
   4  14   6        1.44        1.56      1.69 o 
  -5  15   6       36.41       23.49      1.29 o 
  -4  15   6      158.66      129.31      3.72 o 
  -3  15   6       82.30       56.90      1.61 o 
  -2  15   6      168.93      211.25      6.75 o 
  -1  15   6       43.04       48.21      1.70 o 
   0  15   6        8.91       11.79      1.95 o 
   1  15   6       10.72        9.54      1.49 o 
   2  15   6       65.02       42.63      1.73 o 
   3  15   6       64.26       92.94      4.21 o 
  -4  16   6       96.07       64.22      1.82 o 
  -3  16   6        6.94        7.22      1.35 o 
  -2  16   6       60.18       78.69      2.75 o 
  -1  16   6        3.94        2.11      1.49 o 
   0  16   6       33.93       39.54      1.55 o 
   1  16   6        8.22        4.63      1.53 o 
   2  16   6      120.71      114.40      2.11 o 
  -3  17   6       69.96       73.53      1.59 o 
  -2  17   6        0.56        7.08      1.43 o 
  -1  17   6        5.68        7.59      1.51 o 
   0  17   6       37.52       27.68      1.61 o 
   1  17   6       19.09       24.59      1.66 o 
 -10   0   7        2.53        1.21      1.75 o 
  -9   0   7       27.81       17.85      1.61 o 
  -8   0   7       10.35        5.38      1.98 o 
  -7   0   7      566.67      529.67     20.03 o 
  -6   0   7        0.05        0.40      1.75 o 
  -5   0   7      115.92       97.75      3.26 o 
  -4   0   7      143.18      154.42      3.31 o 
  -3   0   7      168.71      202.28      2.94 o 
  -2   0   7       73.66       37.59      2.50 o 
  -1   0   7      972.02      985.25     47.35 o 
   0   0   7      387.79      364.32      8.99 o 
   1   0   7      821.73      772.56     69.01 o 
   2   0   7      995.70      928.97     69.36 o 
   3   0   7     1647.30     1505.74    135.01 o 
   4   0   7      145.71      135.03      4.00 o 
   5   0   7      138.33      113.66      6.82 o 
   6   0   7        0.05        3.28      3.22 o 
   7   0   7       97.20       63.72      3.76 o 
 -10   1   7       12.67       12.72      1.82 o 
  -9   1   7       14.45       18.82      1.10 o 
  -8   1   7      107.46      115.46      2.61 o 
  -7   1   7       77.01       61.47      1.57 o 
  -6   1   7        0.12        2.13      1.45 o 
  -5   1   7      236.40      253.56      4.30 o 
  -4   1   7      504.16      536.66     10.24 o 
  -3   1   7       27.00       22.49      1.52 o 
  -2   1   7      254.21      260.67      4.88 o 
  -1   1   7      112.43      114.99      2.63 o 
   0   1   7     1054.56     1047.30     22.67 o 
   1   1   7      413.54      439.49      9.03 o 
   2   1   7     1108.32      988.48     40.74 o 
   3   1   7      297.23      261.21     12.25 o 
   4   1   7       27.94       25.77      2.01 o 
   5   1   7       87.19       94.36      3.34 o 
   6   1   7       18.63       26.46      2.83 o 
   7   1   7       31.32       24.50      2.56 o 
 -10   2   7        0.35        1.39      1.00 o 
  -9   2   7        6.51        5.21      1.14 o 
  -8   2   7       51.77       41.82      2.13 o 
  -7   2   7      177.74      196.02      5.71 o 
  -6   2   7      379.66      327.44      9.25 o 
  -5   2   7      309.42      370.87      9.56 o 
  -4   2   7      126.36      146.90      3.32 o 
  -3   2   7      162.84      165.99      6.17 o 
  -2   2   7      781.27      756.91     12.84 o 
  -1   2   7      465.44      492.24     10.39 o 
   0   2   7       67.43       69.43      1.87 o 
   1   2   7       43.18       50.10      2.14 o 
   2   2   7      198.77      221.75      8.65 o 
   3   2   7        3.36        1.48      1.75 o 
   4   2   7       66.31       73.65      4.19 o 
   5   2   7       83.30       93.90      4.77 o 
   6   2   7       98.77      103.99      7.14 o 
   7   2   7       36.68       34.27      3.01 o 
  -9   3   7        0.95        1.20      1.15 o 
  -8   3   7       88.50       86.21      2.86 o 
  -7   3   7        0.33       -0.82      1.30 o 
  -6   3   7      254.92      245.10      9.07 o 
  -5   3   7        0.05        1.85      1.65 o 
  -4   3   7      216.38      229.84      7.06 o 
  -3   3   7      106.88      104.17      1.64 o 
  -2   3   7        4.03        5.92      1.34 o 
  -1   3   7      299.55      301.05      5.49 o 
   0   3   7      556.42      612.99     14.31 o 
   1   3   7       70.01       64.78      2.45 o 
   2   3   7      375.56      390.45     17.20 o 
   3   3   7       82.73       84.94      2.83 o 
   4   3   7      414.81      440.56     17.61 o 
   5   3   7       77.53       78.27      4.88 o 
   6   3   7        1.43        3.52      2.34 o 
   7   3   7        2.75        5.52      2.68 o 
  -9   4   7        5.31        3.54      1.09 o 
  -8   4   7        5.02        4.04      1.51 o 
  -7   4   7      121.97      107.16      3.19 o 
  -6   4   7      449.02      482.28      7.02 o 
  -5   4   7       19.92       14.40      1.57 o 
  -4   4   7       10.91       13.14      1.37 o 
  -3   4   7      196.47      186.99      5.11 o 
  -2   4   7        7.67        5.64      1.40 o 
  -1   4   7        2.04        4.70      1.47 o 
   0   4   7      108.25      123.58      3.08 o 
   1   4   7        2.92        3.20      1.64 o 
   2   4   7        2.61        2.64      1.73 o 
   3   4   7      765.64      811.64     33.27 o 
   4   4   7      661.40      635.46     22.61 o 
   5   4   7      138.05      124.72      5.78 o 
   6   4   7        2.62        5.29      2.20 o 
   7   4   7        3.68        4.69      2.72 o 
  -9   5   7        7.11        5.75      1.30 o 
  -8   5   7       42.90       37.04      1.82 o 
  -7   5   7       19.36       19.28      1.53 o 
  -6   5   7      168.60      184.18      4.17 o 
  -5   5   7       58.28       61.52      1.72 o 
  -4   5   7      212.96      197.64      5.99 o 
  -3   5   7      342.74      399.06     10.42 o 
  -2   5   7      162.72      195.06      5.52 o 
  -1   5   7       12.83       16.12      1.53 o 
   0   5   7      204.38      195.43      7.37 o 
   1   5   7      687.85      724.38     18.25 o 
   2   5   7      101.98       86.18      2.16 o 
   3   5   7       71.95       51.01      1.90 o 
   4   5   7      161.09      156.70      3.51 o 
   5   5   7       25.07       14.25      1.81 o 
   6   5   7       70.21       77.91      4.14 o 
   7   5   7       15.68       13.87      2.37 o 
  -9   6   7        4.10        3.65      1.66 o 
  -8   6   7       47.64       38.89      1.69 o 
  -7   6   7       60.85       57.60      2.03 o 
  -6   6   7      218.20      241.75      5.61 o 
  -5   6   7       10.57        6.51      1.44 o 
  -4   6   7       64.85       78.50      1.95 o 
  -3   6   7      877.34      926.00     19.60 o 
  -2   6   7        2.02        0.20      1.36 o 
  -1   6   7      289.43      376.80      8.51 o 
   0   6   7       34.13       38.31      1.72 o 
   1   6   7       20.63       36.04      1.79 o 
   2   6   7       23.05       30.87      1.80 o 
   3   6   7      654.13      626.66     25.14 o 
   4   6   7        2.42        2.67      1.65 o 
   5   6   7       79.34       62.44      2.66 o 
   6   6   7        1.13       -0.18      2.33 o 
   7   6   7       19.21       19.99      2.36 o 
  -9   7   7       18.90       19.28      1.90 o 
  -8   7   7       95.05       71.23      2.56 o 
  -7   7   7      381.56      398.43     11.79 o 
  -6   7   7       38.98       49.99      1.77 o 
  -5   7   7      664.52      715.06     20.32 o 
  -4   7   7        3.58        2.96      1.27 o 
  -3   7   7        1.79        5.96      1.43 o 
  -2   7   7        0.07        0.15      1.69 o 
  -1   7   7       25.64       23.62      1.70 o 
   0   7   7        2.62        2.40      1.50 o 
   1   7   7      105.57      104.97      2.96 o 
   2   7   7       15.67       18.17      1.82 o 
   3   7   7      101.79       97.05      3.90 o 
   4   7   7        0.10        2.50      1.80 o 
   5   7   7       56.35       64.44      2.73 o 
   6   7   7       14.15       22.89      2.42 o 
  -8   8   7       50.18       40.85      3.00 o 
  -7   8   7       26.37       28.88      2.08 o 
  -6   8   7        6.37        1.05      1.22 o 
  -5   8   7      193.26      165.95      7.23 o 
  -4   8   7      248.40      301.23      8.19 o 
  -3   8   7       69.62       62.09      2.18 o 
  -2   8   7       34.50       53.01      1.52 o 
  -1   8   7      778.32      776.31     22.47 o 
   0   8   7       59.47       82.95      4.24 o 
   1   8   7        0.24        2.07      1.57 o 
   2   8   7       10.08       16.33      1.73 o 
   3   8   7      361.42      411.25      9.23 o 
   4   8   7        0.31        4.98      2.12 o 
   5   8   7       34.85       25.25      2.15 o 
   6   8   7      178.74      166.01     11.93 o 
  -8   9   7      135.75       95.17      2.16 o 
  -7   9   7       27.90       42.69      1.92 o 
  -6   9   7      150.12      179.62      5.34 o 
  -5   9   7       57.13       77.25      3.23 o 
  -4   9   7       41.04       34.34      1.59 o 
  -3   9   7        0.63        0.81      1.24 o 
  -2   9   7       28.98       17.44      1.46 o 
  -1   9   7        4.44        1.80      1.35 o 
   0   9   7        1.23        1.86      1.47 o 
   1   9   7      251.61      202.41      8.07 o 
   2   9   7      197.42      175.49      8.04 o 
   3   9   7        5.67        8.90      1.61 o 
   4   9   7       47.82       39.91      1.97 o 
   5   9   7        0.03        1.95      2.38 o 
   6   9   7        0.64        4.47      2.47 o 
  -8  10   7        4.98        2.80      1.36 o 
  -7  10   7       40.31       39.58      1.50 o 
  -6  10   7      416.63      433.90      8.58 o 
  -5  10   7       94.89       77.51      1.41 o 
  -4  10   7      223.27      249.07      4.49 o 
  -3  10   7       73.98       43.50      1.56 o 
  -2  10   7       32.38       57.14      1.60 o 
  -1  10   7       90.80       90.51      2.09 o 
   0  10   7      133.92      139.42      2.49 o 
   1  10   7       10.89       14.20      1.41 o 
   2  10   7       57.00       41.96      2.30 o 
   3  10   7      201.23      205.15      4.51 o 
   4  10   7        6.43        3.82      1.69 o 
   5  10   7        0.50        2.72      1.85 o 
   6  10   7       65.83       71.94      2.77 o 
  -7  11   7       45.30       51.75      1.85 o 
  -6  11   7        9.83       12.77      1.27 o 
  -5  11   7        5.86       20.22      1.35 o 
  -4  11   7      413.01      377.91      9.56 o 
  -3  11   7       14.04       28.91      1.52 o 
  -2  11   7       88.78       71.16      1.53 o 
  -1  11   7       18.04       28.20      1.39 o 
   0  11   7       89.34       92.05      1.74 o 
   1  11   7      190.56      219.74      5.82 o 
   2  11   7        0.04        1.10      1.36 o 
   3  11   7        1.94        7.87      1.76 o 
   4  11   7        5.74        5.71      2.22 o 
   5  11   7       11.46        5.57      2.68 o 
  -7  12   7       49.57       39.56      1.61 o 
  -6  12   7       32.52       61.80      1.97 o 
  -5  12   7       38.77       25.53      1.27 o 
  -4  12   7        2.08        5.57      1.16 o 
  -3  12   7       18.87       12.21      1.61 o 
  -2  12   7       85.47      101.89      3.38 o 
  -1  12   7       69.09       59.57      1.50 o 
   0  12   7       21.37       28.00      1.59 o 
   1  12   7        8.88       12.74      1.57 o 
   2  12   7      132.59      155.25      8.30 o 
   3  12   7      155.90      130.12      6.86 o 
   4  12   7        0.01        1.35      1.74 o 
   5  12   7        0.02        4.35      2.45 o 
  -6  13   7       49.09       53.49      1.39 o 
  -5  13   7       99.26      134.27      3.17 o 
  -4  13   7        2.81        2.09      1.19 o 
  -3  13   7       42.25       35.24      2.33 o 
  -2  13   7        5.35       12.68      1.33 o 
  -1  13   7       85.51       59.97      2.57 o 
   0  13   7        5.39        7.57      1.35 o 
   1  13   7       62.63       70.92      2.32 o 
   2  13   7        0.15        0.26      1.51 o 
   3  13   7       50.45       21.04      1.74 o 
   4  13   7      107.78       73.33      4.30 o 
  -5  14   7       10.31        5.84      1.17 o 
  -4  14   7        0.11        2.07      1.34 o 
  -3  14   7       10.86        8.13      1.33 o 
  -2  14   7       77.04       99.69      3.86 o 
  -1  14   7        8.81        6.98      1.33 o 
   0  14   7       44.54       47.08      1.58 o 
   1  14   7        7.10        7.94      1.60 o 
   2  14   7       97.37      122.12      3.05 o 
   3  14   7       69.27       61.51      3.37 o 
  -4  15   7      239.98      191.51      4.93 o 
  -3  15   7        4.41        3.85      1.28 o 
  -2  15   7      252.59      220.12      7.62 o 
  -1  15   7       12.04       19.28      1.59 o 
   0  15   7       15.06       14.62      1.52 o 
   1  15   7        1.56        3.91      1.43 o 
   2  15   7        1.11        1.86      1.61 o 
  -3  16   7        2.11        3.10      1.34 o 
  -2  16   7        0.25        3.89      1.31 o 
  -1  16   7       34.25       31.99      1.70 o 
   0  16   7      145.75      170.77      5.69 o 
   1  16   7        7.31        7.26      1.72 o 
  -9   0   8       21.61       23.86      1.44 o 
  -8   0   8        0.17        1.37      1.59 o 
  -7   0   8      218.91      221.68     15.16 o 
  -6   0   8      581.13      565.41     14.65 o 
  -5   0   8      399.48      494.49     26.04 o 
  -4   0   8       75.53       76.26      2.42 o 
  -3   0   8      217.42      213.56      5.28 o 
  -2   0   8      157.10      144.34      2.78 o 
  -1   0   8       12.04        9.36      2.41 o 
   0   0   8     3246.66     3145.90     91.88 o 
   1   0   8      960.44      923.59    100.50 o 
   2   0   8      446.49      446.05     32.53 o 
   3   0   8      721.21      623.90      9.57 o 
   4   0   8       71.76       60.09      2.91 o 
   5   0   8      142.42      123.15      6.28 o 
   6   0   8       23.54       20.63      3.56 o 
   7   0   8        0.19        2.25      4.31 o 
  -9   1   8       34.99       35.69      1.19 o 
  -8   1   8      181.68      184.15      4.69 o 
  -7   1   8        2.41        2.05      1.28 o 
  -6   1   8       45.12       34.64      1.47 o 
  -5   1   8      119.62      129.42      3.96 o 
  -4   1   8      263.80      254.37     10.23 o 
  -3   1   8        3.39        8.39      1.61 o 
  -2   1   8      356.64      435.90     11.34 o 
  -1   1   8        3.35        4.55      1.88 o 
   0   1   8      398.22      420.30      6.89 o 
   1   1   8        1.39        1.96      1.82 o 
   2   1   8      182.06      197.99     11.38 o 
   3   1   8      203.26      198.44     11.79 o 
   4   1   8       11.58       14.35      2.09 o 
   5   1   8       14.19       10.06      2.07 o 
   6   1   8       52.88       43.09      3.51 o 
   7   1   8       44.36       42.01      3.66 o 
  -9   2   8        8.52        5.56      1.25 o 
  -8   2   8       22.75       21.28      1.19 o 
  -7   2   8       10.40        8.00      1.33 o 
  -6   2   8      149.43      144.70      2.63 o 
  -5   2   8       79.71       92.68      3.09 o 
  -4   2   8       43.76       51.02      1.62 o 
  -3   2   8        3.55        2.01      1.57 o 
  -2   2   8       76.19       85.15      2.01 o 
  -1   2   8       30.38       26.73      1.58 o 
   0   2   8      236.85      250.33      4.71 o 
   1   2   8      209.41      195.12      7.84 o 
   2   2   8        1.43       -0.16      1.58 o 
   3   2   8      116.37      131.24      5.37 o 
   4   2   8       35.66       27.22      1.80 o 
   5   2   8      127.99      127.42      4.19 o 
   6   2   8        2.03        4.01      2.78 o 
   7   2   8        3.68        6.11      2.21 o 
  -9   3   8       11.62       11.95      1.13 o 
  -8   3   8      457.89      425.32     11.84 o 
  -7   3   8       36.45       46.12      1.41 o 
  -6   3   8        0.19        0.52      1.46 o 
  -5   3   8      288.38      296.30     14.89 o 
  -4   3   8      106.61      115.97      3.38 o 
  -3   3   8      422.14      413.86     11.72 o 
  -2   3   8      550.01      580.37     12.92 o 
  -1   3   8      390.47      377.78      6.77 o 
   0   3   8       62.70       50.55      1.78 o 
   1   3   8       96.25       90.74      2.59 o 
   2   3   8      220.25      183.95      7.47 o 
   3   3   8      202.86      214.26      9.40 o 
   4   3   8       89.66       75.05      4.92 o 
   5   3   8       17.97       23.60      1.79 o 
   6   3   8       69.64       73.21      4.57 o 
  -9   4   8        1.40        1.20      1.21 o 
  -8   4   8       16.45       17.11      1.23 o 
  -7   4   8        0.79        2.04      1.37 o 
  -6   4   8       16.86       14.44      1.40 o 
  -5   4   8      111.97      119.12      4.07 o 
  -4   4   8       58.06       57.85      3.12 o 
  -3   4   8       48.32       42.72      1.50 o 
  -2   4   8       16.29       18.96      1.47 o 
  -1   4   8      215.20      220.83      4.57 o 
   0   4   8      402.25      421.93     10.61 o 
   1   4   8        0.07        0.75      1.81 o 
   2   4   8      100.35      100.02      3.26 o 
   3   4   8       43.53       54.10      2.58 o 
   4   4   8       15.74       18.84      1.82 o 
   5   4   8      175.44      168.31     10.72 o 
   6   4   8       87.22       91.33      6.33 o 
  -9   5   8       70.14       73.56      1.52 o 
  -8   5   8       57.17       57.92      1.55 o 
  -7   5   8       10.92       10.98      1.50 o 
  -6   5   8        0.72        1.64      1.31 o 
  -5   5   8       20.22       24.42      1.70 o 
  -4   5   8      138.59      125.28      4.18 o 
  -3   5   8      200.45      218.07      3.95 o 
  -2   5   8      218.96      200.11      2.73 o 
  -1   5   8      324.28      350.92      8.69 o 
   0   5   8       63.31       69.80      2.40 o 
   1   5   8        3.75        6.34      1.53 o 
   2   5   8        0.02        0.79      1.82 o 
   3   5   8        1.39        2.16      1.82 o 
   4   5   8        7.05        6.56      1.63 o 
   5   5   8       21.42       18.09      1.94 o 
   6   5   8        8.61        8.27      2.40 o 
  -9   6   8      108.94       97.21      3.10 o 
  -8   6   8        7.88        5.97      1.35 o 
  -7   6   8      159.59      158.74      5.38 o 
  -6   6   8       45.41       39.25      2.11 o 
  -5   6   8       31.05       43.40      1.57 o 
  -4   6   8       96.70      105.99      1.69 o 
  -3   6   8      130.62       96.63      1.86 o 
  -2   6   8        0.21        2.52      1.42 o 
  -1   6   8      187.47      193.21      6.05 o 
   0   6   8      441.19      408.58     13.04 o 
   1   6   8       66.69       54.41      1.73 o 
   2   6   8       45.00       34.75      1.71 o 
   3   6   8      143.75      136.99      4.25 o 
   4   6   8        5.13        3.49      1.60 o 
   5   6   8      228.45      237.47      7.79 o 
   6   6   8      140.31      107.94      4.63 o 
  -8   7   8       16.01       14.32      1.82 o 
  -7   7   8      524.76      501.82      6.11 o 
  -6   7   8        4.66        2.53      1.15 o 
  -5   7   8      124.66      143.63      4.86 o 
  -4   7   8       34.42       29.81      1.50 o 
  -3   7   8      178.18      188.43      4.18 o 
  -2   7   8        0.54        1.44      1.37 o 
  -1   7   8       14.47       28.45      1.57 o 
   0   7   8      305.88      297.17      9.39 o 
   1   7   8       21.08       29.99      1.59 o 
   2   7   8       28.68       18.21      1.72 o 
   3   7   8      214.31      208.02      4.70 o 
   4   7   8        0.99        1.07      1.61 o 
   5   7   8       15.07        8.61      1.96 o 
   6   7   8       67.83       79.86      2.79 o 
  -8   8   8      102.08      104.98      2.68 o 
  -7   8   8       17.95        9.00      1.33 o 
  -6   8   8      132.77      114.21      4.17 o 
  -5   8   8        7.35       17.66      1.45 o 
  -4   8   8        3.07        1.45      1.30 o 
  -3   8   8        4.71        2.54      1.39 o 
  -2   8   8        0.75        4.25      1.70 o 
  -1   8   8      434.60      429.74     17.67 o 
   0   8   8       62.08       63.92      2.71 o 
   1   8   8        0.10       -0.32      1.65 o 
   2   8   8        0.22        1.91      1.85 o 
   3   8   8        1.22        4.80      1.57 o 
   4   8   8      164.45      158.01      7.21 o 
   5   8   8       23.73       20.09      2.12 o 
  -8   9   8       63.74       66.98      2.21 o 
  -7   9   8      168.18      133.64      5.09 o 
  -6   9   8      223.49      166.64      4.56 o 
  -5   9   8       60.98       75.30      2.24 o 
  -4   9   8        3.76        5.50      1.50 o 
  -3   9   8      124.97      140.02      3.17 o 
  -2   9   8       26.27       15.89      1.40 o 
  -1   9   8        5.32        2.47      1.52 o 
   0   9   8       53.30       50.87      1.73 o 
   1   9   8      582.80      555.41     18.37 o 
   2   9   8      173.16      150.45      3.77 o 
   3   9   8       43.90       43.01      1.85 o 
   4   9   8       86.13      103.83      4.23 o 
   5   9   8        0.10        0.80      2.00 o 
  -7  10   8        4.39        2.12      1.45 o 
  -6  10   8      165.39      172.76      7.05 o 
  -5  10   8       25.24       48.00      1.45 o 
  -4  10   8       70.46       87.91      2.46 o 
  -3  10   8       39.71       34.38      1.44 o 
  -2  10   8       32.98       36.97      1.39 o 
  -1  10   8      343.48      374.16      9.41 o 
   0  10   8       38.25       44.26      1.59 o 
   1  10   8       35.29       27.39      1.57 o 
   2  10   8        0.15        0.57      1.71 o 
   3  10   8       18.93       25.81      1.70 o 
   4  10   8        0.19        0.40      1.60 o 
   5  10   8       84.03       91.37      4.07 o 
  -7  11   8       16.67       15.18      1.36 o 
  -6  11   8       15.30        8.18      1.33 o 
  -5  11   8       10.82       19.64      1.33 o 
  -4  11   8        0.76        2.56      1.56 o 
  -3  11   8       55.75       83.79      1.53 o 
  -2  11   8      159.98      156.04      3.84 o 
  -1  11   8        0.16        3.38      1.45 o 
   0  11   8        0.03        1.95      1.26 o 
   1  11   8       32.60       29.73      1.61 o 
   2  11   8       17.86       16.84      1.81 o 
   3  11   8        0.17        1.46      2.06 o 
   4  11   8        1.87        0.89      1.96 o 
  -6  12   8        0.67        0.47      1.52 o 
  -5  12   8        5.18       14.97      1.22 o 
  -4  12   8       50.04       45.60      1.44 o 
  -3  12   8        3.19        2.93      1.24 o 
  -2  12   8       17.83       12.70      1.25 o 
  -1  12   8       92.33       73.92      1.94 o 
   0  12   8      120.06      137.33      2.67 o 
   1  12   8       27.77       28.62      1.37 o 
   2  12   8       52.57       46.24      1.69 o 
   3  12   8       52.64       62.24      3.77 o 
  -5  13   8       28.42       36.29      1.27 o 
  -4  13   8        1.75        1.74      1.19 o 
  -3  13   8       93.58      103.04      4.92 o 
  -2  13   8      231.17      226.00      5.91 o 
  -1  13   8       21.49       14.14      1.43 o 
   0  13   8       44.89       33.13      1.50 o 
   1  13   8       32.70       49.05      2.71 o 
   2  13   8        6.26        6.50      1.62 o 
   3  13   8        1.59        3.69      2.08 o 
  -4  14   8       59.02       63.38      2.33 o 
  -3  14   8       39.12       36.56      1.49 o 
  -2  14   8        0.24        3.00      1.32 o 
  -1  14   8        0.16        3.19      1.43 o 
   0  14   8       33.04       30.79      1.74 o 
   1  14   8       54.46       63.09      2.06 o 
   2  14   8       22.91       26.14      1.71 o 
  -3  15   8        2.04        3.75      1.25 o 
  -2  15   8      223.91      189.23      5.57 o 
  -1  15   8        9.75       10.23      1.41 o 
   0  15   8       80.54       74.46      1.96 o 
  -9   0   9       89.84       71.35      2.01 o 
  -8   0   9       25.69       20.32      1.77 o 
  -7   0   9        4.53        3.32      1.64 o 
  -6   0   9       44.84       45.18      2.40 o 
  -5   0   9       92.32      109.17      4.79 o 
  -4   0   9      668.64      671.78      4.94 o 
  -3   0   9        1.81        2.19      2.34 o 
  -2   0   9       96.22      107.55      6.69 o 
  -1   0   9     2033.87     2180.45     36.31 o 
   0   0   9       13.00       18.96      2.48 o 
   1   0   9     1135.46     1139.46     65.11 o 
   2   0   9      201.32      208.01     15.73 o 
   3   0   9        0.07        0.44      2.52 o 
   4   0   9       22.61       18.25      3.02 o 
   5   0   9       44.20       36.49      2.75 o 
   6   0   9        0.22       -1.69      3.00 o 
  -9   1   9       14.88       16.60      1.19 o 
  -8   1   9       35.89       27.24      1.30 o 
  -7   1   9      111.22      106.25      2.96 o 
  -6   1   9      163.96      160.99      2.92 o 
  -5   1   9       42.84       50.65      1.87 o 
  -4   1   9      236.44      286.47      6.90 o 
  -3   1   9     1111.76     1089.58     21.63 o 
  -2   1   9       84.90       86.22      2.45 o 
  -1   1   9      290.59      278.99      3.37 o 
   0   1   9     1101.92     1194.83     25.81 o 
   1   1   9        6.07        6.82      1.91 o 
   2   1   9      206.53      179.82      6.12 o 
   3   1   9      326.19      312.78     13.12 o 
   4   1   9       12.76       14.39      1.74 o 
   5   1   9       31.67       26.60      2.22 o 
   6   1   9        7.68        8.78      3.11 o 
  -9   2   9        7.60       13.37      1.28 o 
  -8   2   9       39.00       37.40      1.28 o 
  -7   2   9       15.03       17.42      1.32 o 
  -6   2   9       11.02       18.63      1.58 o 
  -5   2   9      132.71      138.90      3.81 o 
  -4   2   9      600.23      636.02     12.62 o 
  -3   2   9      151.82      162.67      3.17 o 
  -2   2   9      444.74      507.43     13.03 o 
  -1   2   9       92.48       94.98      1.72 o 
   0   2   9       15.26       14.09      1.55 o 
   1   2   9      299.74      342.96     17.48 o 
   2   2   9      763.23      685.54     26.53 o 
   3   2   9       25.54       15.14      1.64 o 
   4   2   9       33.11       33.01      1.93 o 
   5   2   9      108.70       84.23      5.14 o 
   6   2   9       34.70       35.65      3.32 o 
  -8   3   9       75.23       85.92      2.78 o 
  -7   3   9        5.29        8.87      1.33 o 
  -6   3   9       23.81       26.98      1.44 o 
  -5   3   9       52.16       62.47      1.77 o 
  -4   3   9       29.00       30.03      1.57 o 
  -3   3   9      473.68      440.32     13.58 o 
  -2   3   9      308.25      343.20     10.71 o 
  -1   3   9       34.37       30.26      1.43 o 
   0   3   9       47.47       56.37      1.72 o 
   1   3   9       50.24       64.77      3.71 o 
   2   3   9        2.89        9.05      1.84 o 
   3   3   9      133.66      114.13      6.19 o 
   4   3   9       11.11       10.61      1.72 o 
   5   3   9       18.01       19.73      1.65 o 
   6   3   9       22.99       22.30      2.56 o 
  -8   4   9      131.14      127.04      2.48 o 
  -7   4   9        0.00        1.64      1.21 o 
  -6   4   9        8.83        3.84      1.33 o 
  -5   4   9      172.76      150.81      6.64 o 
  -4   4   9      102.31      109.05      3.96 o 
  -3   4   9      161.12      172.80      3.82 o 
  -2   4   9       32.70       34.39      1.53 o 
  -1   4   9      167.22      176.85      4.18 o 
   0   4   9       39.98       42.09      1.92 o 
   1   4   9       10.57       11.38      1.82 o 
   2   4   9      428.07      426.52     12.01 o 
   3   4   9       10.72       18.50      1.72 o 
   4   4   9       36.14       37.08      1.76 o 
   5   4   9       64.81       69.06      3.30 o 
  -8   5   9       62.69       67.89      1.99 o 
  -7   5   9       16.22       23.96      1.42 o 
  -6   5   9       36.74       34.43      1.35 o 
  -5   5   9      383.93      421.50     11.21 o 
  -4   5   9       18.16       27.06      1.50 o 
  -3   5   9      397.65      415.05      9.29 o 
  -2   5   9      165.59      171.64      2.51 o 
  -1   5   9       46.44       55.45      1.67 o 
   0   5   9       33.32       36.23      1.64 o 
   1   5   9      137.93      122.06      2.19 o 
   2   5   9      102.31      115.41      3.77 o 
   3   5   9       40.88       40.56      2.24 o 
   4   5   9        7.42        4.10      1.55 o 
   5   5   9       10.92        8.82      2.17 o 
  -8   6   9       34.98       44.41      1.44 o 
  -7   6   9        7.74       10.99      1.47 o 
  -6   6   9        4.87       12.85      1.48 o 
  -5   6   9       13.82       20.19      1.56 o 
  -4   6   9       58.48       59.02      1.57 o 
  -3   6   9        1.31        7.59      1.52 o 
  -2   6   9        4.71        3.43      1.33 o 
  -1   6   9      105.83       94.49      4.14 o 
   0   6   9       20.38       20.94      1.40 o 
   1   6   9        8.42        9.35      1.45 o 
   2   6   9      140.12      136.35      3.70 o 
   3   6   9        7.39       12.98      1.66 o 
   4   6   9       26.60       32.02      1.82 o 
   5   6   9       20.15       18.81      1.88 o 
  -8   7   9       10.19        6.72      1.27 o 
  -7   7   9        1.47        0.08      1.89 o 
  -6   7   9       10.95        9.82      1.40 o 
  -5   7   9      357.62      320.76      6.79 o 
  -4   7   9       16.75        9.68      1.30 o 
  -3   7   9      267.08      253.74      7.36 o 
  -2   7   9      233.71      276.98      6.46 o 
  -1   7   9       83.09       94.05      3.81 o 
   0   7   9       81.59       73.25      2.03 o 
   1   7   9       92.11       93.00      2.16 o 
   2   7   9       90.84       95.42      2.72 o 
   3   7   9      268.12      256.28      7.69 o 
   4   7   9      104.83       96.21      2.98 o 
   5   7   9       15.12        6.96      1.90 o 
  -7   8   9       50.23       57.73      1.78 o 
  -6   8   9       88.84      112.20      2.91 o 
  -5   8   9       47.55       50.83      1.51 o 
  -4   8   9      239.51      233.78      4.68 o 
  -3   8   9      144.90      162.22      5.69 o 
  -2   8   9        4.88        2.90      1.56 o 
  -1   8   9       40.56       33.11      1.50 o 
   0   8   9        3.33        1.79      1.36 o 
   1   8   9      298.60      280.71      3.79 o 
   2   8   9       13.21       15.31      1.71 o 
   3   8   9        0.37        2.17      1.69 o 
   4   8   9       26.71       24.90      2.04 o 
  -7   9   9       11.40       19.43      1.37 o 
  -6   9   9       48.51       53.81      1.49 o 
  -5   9   9      118.32       88.67      2.83 o 
  -4   9   9       14.99        5.62      1.32 o 
  -3   9   9       94.52      106.54      1.94 o 
  -2   9   9        1.14        3.01      1.46 o 
  -1   9   9       15.50       13.17      1.42 o 
   0   9   9      236.85      202.19      6.41 o 
   1   9   9      105.10      114.54      5.54 o 
   2   9   9        0.51        2.71      1.46 o 
   3   9   9       71.76       79.78      2.46 o 
   4   9   9       51.94       56.38      4.08 o 
  -6  10   9        9.19       23.01      1.41 o 
  -5  10   9        1.64        3.47      1.17 o 
  -4  10   9      109.42       89.99      1.89 o 
  -3  10   9       43.31       67.85      2.54 o 
  -2  10   9        2.19        0.88      1.35 o 
  -1  10   9       84.66       86.52      2.61 o 
   0  10   9        0.26        3.89      1.36 o 
   1  10   9       83.03       94.10      4.21 o 
   2  10   9        1.02        2.23      1.78 o 
   3  10   9       76.43       72.71      1.99 o 
  -6  11   9       25.76       36.84      1.36 o 
  -5  11   9      112.82       78.58      2.40 o 
  -4  11   9        1.41        1.46      1.23 o 
  -3  11   9       77.30       99.12      3.07 o 
  -2  11   9      135.45      144.05      5.28 o 
  -1  11   9       76.57       70.63      2.72 o 
   0  11   9       27.77       23.05      1.51 o 
   1  11   9       91.35       69.17      4.60 o 
   2  11   9      133.54      107.36      4.69 o 
   3  11   9      104.91      101.47      3.49 o 
  -5  12   9        0.02        2.51      1.32 o 
  -4  12   9       49.92       44.37      2.03 o 
  -3  12   9        0.06        3.05      1.31 o 
  -2  12   9        5.96        6.69      1.28 o 
  -1  12   9        0.65       10.05      1.46 o 
   0  12   9       78.16       77.64      1.68 o 
   1  12   9        1.75        5.49      1.41 o 
   2  12   9       14.30        8.24      1.41 o 
  -4  13   9        0.05        1.23      1.12 o 
  -3  13   9        0.07        1.04      1.51 o 
  -2  13   9       93.43      103.95      3.99 o 
  -1  13   9        2.49        5.46      1.40 o 
   0  13   9       28.09       23.35      1.45 o 
   1  13   9        9.93        6.35      1.36 o 
  -2  14   9       19.28       20.87      1.48 o 
  -1  14   9        3.16        1.29      1.37 o 
  -8   0  10       49.65       70.90      2.28 o 
  -7   0  10       98.57       91.89      2.01 o 
  -6   0  10       24.63       18.57      2.09 o 
  -5   0  10      102.62       91.85      3.28 o 
  -4   0  10       12.38       14.03      1.93 o 
  -3   0  10      454.54      472.69      9.19 o 
  -2   0  10      143.38      138.54      7.13 o 
  -1   0  10        2.48        2.05      2.62 o 
   0   0  10      291.14      262.96     21.75 o 
   1   0  10      228.09      191.31     13.35 o 
   2   0  10      131.95      105.60      3.02 o 
   3   0  10        0.70        4.80      2.91 o 
   4   0  10      104.22       77.22      3.58 o 
   5   0  10      206.28      211.46     10.03 o 
  -8   1  10       99.23       90.52      2.48 o 
  -7   1  10       23.81       21.78      1.32 o 
  -6   1  10       64.53       60.89      1.50 o 
  -5   1  10        2.19        2.91      1.12 o 
  -4   1  10       76.40       79.69      1.90 o 
  -3   1  10       29.48       26.58      1.40 o 
  -2   1  10      647.48      642.06     14.94 o 
  -1   1  10       77.15       72.86      1.84 o 
   0   1  10      307.21      316.84     12.94 o 
   1   1  10       74.24       64.34      3.24 o 
   2   1  10       11.96       10.54      1.96 o 
   3   1  10        2.52        4.92      1.86 o 
   4   1  10        0.10        1.69      1.78 o 
   5   1  10       94.18       75.36      2.30 o 
  -8   2  10       54.13       47.75      1.45 o 
  -7   2  10       45.00       39.97      1.29 o 
  -6   2  10        9.36       12.30      1.39 o 
  -5   2  10        2.75        5.20      1.39 o 
  -4   2  10       43.23       43.86      1.50 o 
  -3   2  10       42.27       36.16      1.70 o 
  -2   2  10      201.59      218.07      4.00 o 
  -1   2  10      528.47      609.98     10.26 o 
   0   2  10      145.70      154.37      6.04 o 
   1   2  10        2.41        1.35      1.64 o 
   2   2  10      111.79       97.82      4.49 o 
   3   2  10      125.29      108.42      5.18 o 
   4   2  10       16.70       15.60      1.93 o 
   5   2  10        4.83        2.50      1.83 o 
  -8   3  10       32.95       31.24      1.33 o 
  -7   3  10       27.63       30.26      1.45 o 
  -6   3  10      266.94      274.34      6.35 o 
  -5   3  10       36.19       33.28      1.39 o 
  -4   3  10       63.12       66.71      2.62 o 
  -3   3  10       75.44       67.12      1.52 o 
  -2   3  10       46.06       44.40      1.55 o 
  -1   3  10      308.60      320.55      5.21 o 
   0   3  10      335.22      359.46     13.03 o 
   1   3  10       99.96       92.30      3.96 o 
   2   3  10      127.96      121.58      7.81 o 
   3   3  10      115.48      104.94      4.59 o 
   4   3  10      113.67      106.46      4.94 o 
  -8   4  10       73.58       63.37      1.85 o 
  -7   4  10      147.56      143.55      2.54 o 
  -6   4  10        0.27        3.30      1.45 o 
  -5   4  10        0.86        1.50      1.26 o 
  -4   4  10        2.77        5.62      1.57 o 
  -3   4  10      179.36      188.28      3.88 o 
  -2   4  10        5.17        3.52      1.25 o 
  -1   4  10       35.46       47.15      1.89 o 
   0   4  10       53.10       61.74      2.87 o 
   1   4  10       18.17       19.34      1.64 o 
   2   4  10       12.82       13.90      1.49 o 
   3   4  10       70.86       63.47      2.92 o 
   4   4  10       41.19       49.79      2.78 o 
  -7   5  10        1.66        1.51      1.44 o 
  -6   5  10       87.56      104.58      2.38 o 
  -5   5  10       32.98       34.75      1.80 o 
  -4   5  10      129.51      119.19      3.26 o 
  -3   5  10       22.26       18.07      1.32 o 
  -2   5  10        7.12       10.85      1.38 o 
  -1   5  10       63.38       79.08      3.21 o 
   0   5  10      162.29      163.18      5.90 o 
   1   5  10        0.25        0.21      1.72 o 
   2   5  10       25.13       28.53      1.73 o 
   3   5  10       45.47       48.96      2.32 o 
   4   5  10       85.81       79.51      2.11 o 
  -7   6  10      131.94      133.31      3.05 o 
  -6   6  10       11.80       10.35      1.31 o 
  -5   6  10      127.79      153.53      1.90 o 
  -4   6  10        6.36        3.66      1.39 o 
  -3   6  10       71.55       56.68      2.00 o 
  -2   6  10       80.13       75.02      2.65 o 
  -1   6  10       20.33       25.86      1.39 o 
   0   6  10        2.25        1.56      1.32 o 
   1   6  10      237.21      248.94      9.00 o 
   2   6  10       29.46       22.71      1.74 o 
   3   6  10        0.79        1.98      1.79 o 
   4   6  10       10.93       14.57      1.70 o 
  -7   7  10       22.54       28.87      1.88 o 
  -6   7  10       86.63      101.43      2.61 o 
  -5   7  10       47.57       57.71      1.49 o 
  -4   7  10       31.06       31.29      1.75 o 
  -3   7  10      176.53      184.59      4.96 o 
  -2   7  10      171.40      179.40      7.08 o 
  -1   7  10      212.94      225.73      9.39 o 
   0   7  10      131.24      133.77      3.32 o 
   1   7  10       13.19        9.09      1.73 o 
   2   7  10       26.22       20.69      1.87 o 
   3   7  10      120.56      115.33      4.30 o 
   4   7  10        0.28        3.30      1.69 o 
  -6   8  10       14.87       16.12      1.55 o 
  -5   8  10       36.58       48.50      2.01 o 
  -4   8  10       33.74       32.98      2.12 o 
  -3   8  10        0.11        2.89      1.57 o 
  -2   8  10       32.76       26.58      1.42 o 
  -1   8  10       92.84       99.90      4.32 o 
   0   8  10       24.37       20.82      1.52 o 
   1   8  10      121.83      110.61      2.46 o 
   2   8  10        3.40        6.97      1.67 o 
   3   8  10       12.37       11.82      1.83 o 
  -6   9  10       20.58       26.36      1.89 o 
  -5   9  10       52.73       57.83      2.33 o 
  -4   9  10       30.13       23.91      1.43 o 
  -3   9  10       43.08       25.12      1.42 o 
  -2   9  10        1.26        0.23      1.16 o 
  -1   9  10       49.72       42.63      2.10 o 
   0   9  10       17.68       32.56      1.48 o 
   1   9  10        1.48        4.34      1.44 o 
   2   9  10        5.42        5.42      1.61 o 
   3   9  10       83.52       95.20      3.60 o 
  -5  10  10       19.48       35.30      1.50 o 
  -4  10  10        2.92        5.24      1.39 o 
  -3  10  10        0.35        3.04      1.26 o 
  -2  10  10       35.24       30.06      1.39 o 
  -1  10  10       50.43       53.50      2.17 o 
   0  10  10        1.15        3.00      1.38 o 
   1  10  10        6.93        8.71      1.74 o 
   2  10  10        0.39        2.40      1.48 o 
  -4  11  10        4.77       11.48      1.32 o 
  -3  11  10       21.16        9.93      1.39 o 
  -2  11  10       42.81       33.99      1.46 o 
  -1  11  10       84.61       72.57      1.67 o 
   0  11  10      170.18      159.25      7.94 o 
   1  11  10       30.53       31.99      2.15 o 
  -3  12  10        2.16        1.51      1.20 o 
  -2  12  10       12.40        6.22      1.36 o 
  -1  12  10        4.17        0.73      1.42 o 
   0  12  10        0.23        2.62      1.43 o 
  -7   0  11        2.24        6.92      1.77 o 
  -6   0  11       34.11       35.62      1.69 o 
  -5   0  11      237.14      235.38      8.75 o 
  -4   0  11       18.04       15.70      1.65 o 
  -3   0  11      231.13      227.12      6.28 o 
  -2   0  11       67.26       71.20      2.26 o 
  -1   0  11       13.07       12.05      1.86 o 
   0   0  11        2.40        3.76      2.23 o 
   1   0  11        6.63        8.63      2.39 o 
   2   0  11       14.14       15.88      2.43 o 
   3   0  11       79.32       82.80      2.88 o 
  -7   1  11        1.24        3.82      1.19 o 
  -6   1  11       40.61       41.84      1.42 o 
  -5   1  11      151.38      155.23      1.64 o 
  -4   1  11        1.55        2.05      1.36 o 
  -3   1  11       20.09       15.82      1.51 o 
  -2   1  11       12.19       11.30      1.32 o 
  -1   1  11        8.43        5.67      1.49 o 
   0   1  11      292.35      250.74     13.41 o 
   1   1  11        4.58        6.34      1.65 o 
   2   1  11      120.50      120.07      6.29 o 
   3   1  11       30.06       27.56      1.92 o 
  -7   2  11       12.91        8.97      1.23 o 
  -6   2  11        5.16        2.47      1.32 o 
  -5   2  11      115.87      130.04      4.13 o 
  -4   2  11        2.80        5.03      1.35 o 
  -3   2  11        0.07        0.64      1.54 o 
  -2   2  11      234.39      247.38      9.43 o 
  -1   2  11      186.69      175.86      8.60 o 
   0   2  11       36.06       35.57      1.46 o 
   1   2  11        4.20        5.45      1.72 o 
   2   2  11        3.25        4.41      1.55 o 
   3   2  11       13.28       18.07      1.90 o 
  -7   3  11        2.46        2.22      1.33 o 
  -6   3  11       85.94       78.57      1.70 o 
  -5   3  11        3.52        3.90      1.30 o 
  -4   3  11      303.41      299.82     11.02 o 
  -3   3  11      150.78      165.69      4.95 o 
  -2   3  11        3.06        5.73      1.33 o 
  -1   3  11       39.56       46.34      1.79 o 
   0   3  11      159.14      155.59      9.04 o 
   1   3  11       13.65       14.18      1.82 o 
   2   3  11       25.04       19.82      1.78 o 
   3   3  11        4.21        3.56      1.51 o 
  -6   4  11       34.00       34.48      1.57 o 
  -5   4  11       32.11       36.26      2.14 o 
  -4   4  11       57.57       55.25      1.72 o 
  -3   4  11       55.92       60.29      2.21 o 
  -2   4  11       20.85       20.48      1.50 o 
  -1   4  11       21.42       16.06      1.43 o 
   0   4  11       42.91       36.98      1.90 o 
   1   4  11        0.08        2.00      1.62 o 
   2   4  11        7.64       10.19      1.83 o 
   3   4  11      109.55      105.77      4.51 o 
  -6   5  11        2.56        5.30      1.33 o 
  -5   5  11       12.79        9.76      1.60 o 
  -4   5  11       34.71       36.79      1.58 o 
  -3   5  11       70.08       71.44      2.19 o 
  -2   5  11       53.97       59.76      2.27 o 
  -1   5  11        0.37        1.30      1.37 o 
   0   5  11       39.73       39.84      2.00 o 
   1   5  11       21.10       18.88      1.65 o 
   2   5  11        3.76        6.23      1.55 o 
   3   5  11       18.44       13.34      1.66 o 
  -6   6  11        1.81        2.45      1.23 o 
  -5   6  11      209.95      192.07      3.72 o 
  -4   6  11       14.17       21.64      1.59 o 
  -3   6  11      207.21      221.58      6.27 o 
  -2   6  11       12.73       10.93      1.34 o 
  -1   6  11       83.21       89.21      3.91 o 
   0   6  11        0.17        2.31      1.40 o 
   1   6  11       14.22       13.06      1.88 o 
   2   6  11        3.58        7.49      1.69 o 
  -5   7  11        0.00        2.33      1.32 o 
  -4   7  11        5.68       11.86      1.42 o 
  -3   7  11       69.80       68.14      3.09 o 
  -2   7  11       17.76       10.27      1.27 o 
  -1   7  11      122.69      110.79      4.94 o 
   0   7  11       36.28       37.45      1.92 o 
   1   7  11        8.16        6.18      1.72 o 
   2   7  11       19.21       14.64      1.76 o 
  -5   8  11       45.19       45.20      1.63 o 
  -4   8  11        0.09        1.89      1.29 o 
  -3   8  11       33.07       38.79      1.43 o 
  -2   8  11       20.85       26.94      1.76 o 
  -1   8  11       67.13       75.00      2.67 o 
   0   8  11        2.85        5.41      1.45 o 
   1   8  11       88.98       87.61      4.67 o 
  -4   9  11       60.92       61.62      1.81 o 
  -3   9  11        8.04        9.37      1.41 o 
  -2   9  11        0.86        0.35      1.25 o 
  -1   9  11      105.23      113.38      4.03 o 
   0   9  11       29.01       33.87      1.92 o 
   1   9  11        0.82        2.96      1.47 o 
  -3  10  11       25.68       33.72      1.50 o 
  -2  10  11       27.42       27.35      1.33 o 
  -1  10  11        9.04       14.96      1.55 o 
  -5   0  12       97.98       96.35      2.97 o 
  -4   0  12      205.71      220.96      3.20 o 
  -3   0  12      322.29      334.71      9.07 o 
  -2   0  12        9.87       10.99      1.99 o 
  -1   0  12        0.00       -0.76      1.94 o 
   0   0  12      431.29      424.49     29.67 o 
   1   0  12       11.00        8.68      2.55 o 
   2   0  12       14.73        7.77      2.25 o 
  -5   1  12       43.39       43.31      1.54 o 
  -4   1  12       49.19       43.43      2.07 o 
  -3   1  12       29.88       32.53      1.54 o 
  -2   1  12       44.80       61.97      1.67 o 
  -1   1  12        7.69        7.66      1.58 o 
   0   1  12       16.04       13.75      1.56 o 
   1   1  12       62.35       52.89      3.61 o 
   2   1  12      243.14      195.60      4.41 o 
  -5   2  12        0.04        2.53      1.55 o 
  -4   2  12      174.28      177.21      5.91 o 
  -3   2  12       51.59       51.18      1.95 o 
  -2   2  12        0.21        2.44      1.50 o 
  -1   2  12        2.99        1.76      1.45 o 
   0   2  12      155.91      137.20      8.47 o 
   1   2  12        1.39        2.99      1.62 o 
  -5   3  12        2.15        5.38      1.43 o 
  -4   3  12      134.72      152.41      4.94 o 
  -3   3  12       61.71       66.00      1.60 o 
  -2   3  12       34.21       46.79      1.61 o 
  -1   3  12       23.11       30.02      1.69 o 
   0   3  12        6.70        7.91      1.62 o 
   1   3  12        1.90        2.03      1.68 o 
  -5   4  12       26.79       30.47      1.78 o 
  -4   4  12        4.13        5.68      1.40 o 
  -3   4  12      224.54      224.90      6.20 o 
  -2   4  12       36.11       34.67      1.89 o 
  -1   4  12        8.45        6.21      1.57 o 
   0   4  12        0.14        2.08      1.69 o 
   1   4  12       41.35       39.44      1.76 o 
  -4   5  12        8.73       12.73      1.46 o 
  -3   5  12        0.32        0.10      1.39 o 
  -2   5  12       15.55       16.62      1.35 o 
  -1   5  12       20.85       25.46      1.67 o 
   0   5  12        2.66        5.79      1.51 o 
   1   5  12        0.38        2.46      1.66 o 
  -4   6  12       26.78       33.80      1.46 o 
  -3   6  12      101.38      100.86      3.95 o 
  -2   6  12       42.78       50.23      2.81 o 
  -1   6  12       35.82       37.36      2.65 o 
   0   6  12       32.53       42.91      3.12 o 
  -3   7  12       72.12       67.61      2.52 o 
  -2   7  12        0.13       -0.24      1.46 o 
  -1   7  12       14.00       18.95      1.42 o 
                                                 
